# Supplementary material for: Comparative analysis of gene expression and metabolites in female and male Cannabis sativa flowers
Source: iScience. 2026 Feb 7;29(3):114941. doi: 10.1016/j.isci.2026.114941 (PMC13080396; doi:10.1016/j.isci.2026.114941)
Supplement: Document S2. Tables S1–S8 [file mmc2.xlsx]

## Sheet: Table S1
Table S1 The differentially expressed genes (DEGs) of male and female Cannabis sativa L. flowers
Gene_id	BaseMean_DESeq2	BaseMean_control_CF	BaseMean_case_XF	log2FoldChange	p-value	Expression_XF-1	Expression_XF-2	Expression_XF-3	Expression_CF-1	Expression_CF-2	Expression_CF-3	Gene_symbol	Description
LOC115705300	208.441	399.549	17.3334	-4.51781	1.22e-26	0.918805	0.317962	0.741302	16.686	13.2539	17.6237	LE	gibberellin 3-beta-dioxygenase 1-like
LOC115704008	241.979	437.729	46.2292	-3.24257	9.2e-24	1.93805	1.58756	2.65524	23.4197	20.4639	18.3505	HMGB7	high mobility group B protein 7
LOC115700868	274.953	8.39537	541.511	6.0956	1.91e-32	18.0275	18.6758	22.7722	0.103667	0.369224	0.507677		uncharacterized protein LOC115700868
LOC115697755	315.818	631.636	0	-12.1635	1.19e-22	0	0	0	33.6259	21.0992	30.8397	ACPD	stearoyl-
LOC115723305	325.731	594.859	56.6033	-3.40334	4.1e-26	2.27847	2.48835	1.82982	27.9068	21.2138	26.1896		golgin subfamily A member 6-like protein 1
LOC115702405	327.642	33.7064	621.577	4.20579	5.38e-39	33.3314	31.6584	30.1303	2.24519	1.54772	1.77341	PMEI6	pectinesterase inhibitor 6
LOC115716167	364.788	729.576	0	-12.3717	1.02e-23	0	0	0	51.9327	36.9079	50.3726	DIR5	dirigent protein 5-like
LOC115706953	395.733	89.8868	701.579	2.99017	7.67e-23	40.6779	33.6459	40.139	4.37085	4.29176	6.98474	GRXC6	glutaredoxin-C6-like
LOC115702367	719.764	1420.2	19.3306	-6.1952	4.51e-24	1.97704	0.639749	1.45543	160.049	33.0841	121.136		14 kDa proline-rich protein DC2.15-like
LOC115708126	770.997	1331.62	210.374	-2.64636	3.97e-24	6.51593	5.01929	6.84574	31.9127	46.0058	45.5222	MYC4	transcription factor MYC2-like
LOC115719347	840.669	1681.34	0	-13.5723	8.14e-26	0	0	0	46.703	122.01	56.1915	DSEL	phospholipase A1-IIgamma-like
LOC115723980	901.041	0	1802.08	12.8581	2.08e-22	144.871	36.0486	158.452	0	0	0	LBD20	LOB domain-containing protein 20
LOC115722971	929.221	253.387	1605.06	2.66453	1.93e-29	33.7441	33.5447	38.1449	6.63784	5.93407	5.31653		uncharacterized protein LOC115722971
LOC115705120	947.344	1533.4	361.292	-2.08523	1.79e-24	7.11011	6.34183	7.00339	32.2665	31.6669	29.1197	RER6	protein RETICULATA-RELATED 6, chloroplastic-like
LOC115705419	971.095	0	1942.19	12.9645	2.82e-22	16.8196	52.4337	20.6308	0	0	0	ANX2	receptor-like protein kinase ANXUR2
LOC115696751	980.301	0	1960.6	12.9812	6.92e-24	79.7576	24.7417	76.9295	0	0	0	STC	sugar carrier protein C-like
LOC115718960	984.078	383.094	1585.06	2.05415	2.73e-24	61.2385	61.4008	84.6309	15.0731	16.7785	21.6325	SWEET16	bidirectional sugar transporter SWEET17-like
LOC115716184	1007.12	1820.4	193.842	-3.20412	4.83e-22	4.04604	2.24112	3.15909	46.0605	21.2571	27.0725	At1g07650	probable LRR receptor-like serine/threonine-protein kinase At1g07650 isoform X1
LOC115703734	1058.91	0	2117.82	13.0925	1.52e-23	134.303	35.1232	136.107	0	0	0	At2g40250	GDSL esterase/lipase At2g40250-like
LOC115720405	1319.34	0	2638.68	13.4082	1.33e-24	35.3515	90.3568	40.2228	0	0	0	CHX15	cation/H(+) antiporter 15-like
LOC115697562	1352.83	0	2705.65	13.384	7.59e-28	86.868	75.1831	171.304	0	0	0	At1g29660	GDSL esterase/lipase At1g29670-like
LOC115707953	1559.62	0	3119.23	13.6504	7.16e-26	45.8056	105.611	49.4843	0	0	0	CNGC8	putative cyclic nucleotide-gated ion channel 7
LOC115709251	1593.82	2866.57	321.074	-3.1673	2.51e-30	11.3158	6.98703	7.77637	72.1789	84.9254	89.8838	CCD4	probable carotenoid cleavage dioxygenase 4, chloroplastic
LOC115709515	1627.36	0	3254.72	13.7121	3.65e-25	42.4166	115.577	44.7765	0	0	0	CHX28	cation/H(+) antiporter 28
LOC115709528	1755.65	0	3511.3	13.8208	7.79e-26	56.7751	151.093	63.586	0	0	0	PRK2	pollen receptor-like kinase 2
LOC115699459	2373.62	609.149	4138.09	2.77366	8.5e-22	54.9539	68.6866	56.6611	7.96865	10.4379	10.3317	PPC4	LOW QUALITY PROTEIN: phosphoenolpyruvate carboxylase 4
LOC115700526	3173.34	6346.67	0	-15.4889	4.18e-37	0	0	0	340.604	450.961	394.028	EXPA23	expansin-A23-like
LOC115715031	6905.95	2170.41	11641.5	2.43473	3.9e-24	121.296	126.264	133.334	30.6166	24.6315	21.3413	R1	alpha-glucan water dikinase, chloroplastic
LOC115717363	12154	0	24308	16.6129	4.82e-36	634.52	1820.91	679.064	0	0	0	PPME1	putative pectinesterase 63
LOC115695476	30909.4	0	61818.8	17.9583	2.64e-41	1477.53	4685	1707.52	0	0	0	PPME1	putative pectinesterase 63
LOC115713687	579.247	958.861	199.632	-2.2691	1.69e-21	17.5182	9.93045	12.2381	78.8272	65.4166	58.0635	At2g23090	uncharacterized protein At2g23090-like
LOC115705125	1291.91	2284.78	299.034	-2.89687	1.78e-21	6.72541	4.22673	6.15268	66.386	35.12	37.744	APRR5	two-component response regulator-like PRR95 isoform X1
LOC115716405	295.655	591.309	0	-12.0248	2.6e-21	0	0	0	24.0534	8.9355	13.3188		LOW QUALITY PROTEIN: myrcene synthase, chloroplastic-like
LOC115710404	498.809	0	997.617	12.0065	5.96e-21	124.318	46.0242	128.001	0	0	0	BCA4	beta carbonic anhydrase 4-like
LOC115710039	282.11	492.993	71.2268	-2.76119	6.07e-21	1.47732	1.01784	1.34956	11.8333	9.60259	6.91942	fluG	protein fluG-like
LOC115707342	6477.76	0	12955.5	15.7037	4.82e-20	319.173	919.152	372.98	0	0	0	PME63	putative pectinesterase 63
LOC115709261	829.38	1352.23	306.527	-2.13491	9.19e-20	10.2236	7.45172	10.6695	50.3077	43.7609	38.9868	cemA	chloroplast envelope membrane protein
LOC115698530	569.421	0	1138.84	12.1943	1.49e-19	33.2684	108.337	40.9068	0	0	0		uncharacterized protein LOC115698530
LOC115711590	154.787	309.574	0	-11.134	5.68e-19	0	0	0	4.73417	6.2767	4.97121		uncharacterized protein LOC115711590
LOC115699693	3428.4	430.23	6426.56	3.95248	6.17e-19	134.285	255.667	138.779	7.96225	15.5128	15.4403	At2g34850	UDP-arabinose 4-epimerase 1-like
LOC115713822	5420.8	0	10841.6	15.4484	6.18e-19	517.755	1424.13	517.757	0	0	0		pectinesterase inhibitor-like
LOC115723051	252.844	0	505.689	10.9458	1.7e-18	8.62184	7.11146	18.6132	0	0	0	BXL1	beta-D-xylosidase 1-like
LOC115708734	165.602	292.254	38.95	-2.89473	2.85e-18	1.56942	0.938106	1.22538	12.9106	8.22827	8.66343	MYB122	transcription factor MYB122-like
LOC115723340	16892.8	0	33785.5	17.083	4.17e-18	414.029	1809.47	579.116	0	0	0	PME28	pectinesterase-like
LOC115719332	8539.31	0	17078.6	16.1019	4.47e-18	269.928	952.327	327.655	0	0	0	GSVIVT00026920001	probable polygalacturonase
LOC115718920	4756.09	2206.16	7306.01	1.72439	1.67e-17	125.405	97.0319	148.313	39.3252	38.4006	41.2113		alpha-glucan phosphorylase, H isozyme
LOC115700135	676.035	1157.2	194.875	-2.58193	1.76e-17	10.2846	4.46905	6.9704	49.9136	47.0186	38.6961	AFR	F-box protein AFR
LOC115700524	1449.18	2509.57	388.791	-2.67726	1.76e-17	10.933	7.4218	10.1652	88.9078	44.5918	63.0195	GLK1	transcription activator GLK1
LOC115715889	483.572	61.6768	905.467	4.02765	2.44e-17	17.7622	23.5424	18.0132	2.72929	0.830015	0.891057	SUN5	SUN domain-containing protein 5
LOC115705704	458.702	816.748	100.657	-3.00351	2.7e-17	3.60645	1.74498	3.13666	32.6294	17.9707	22.1457	LNK3	uncharacterized protein LOC115705704 isoform X1
LOC115709228	144.909	3.91376	285.904	6.27336	2.91e-17	7.87571	3.74317	8.29193	0.192614	0.0653353	0.0314422	GLOX	aldehyde oxidase GLOX-like
LOC115722476	648.514	109.425	1187.6	3.45605	3.95e-17	25.6523	43.7095	27.1064	2.43615	3.79854	3.50211	HMGB15	LOW QUALITY PROTEIN: high mobility group B protein 15
LOC115709579	7728.45	0	15456.9	15.959	6.53e-17	709.466	2604.35	815.127	0	0	0	CAR4	protein C2-DOMAIN ABA-RELATED 4-like
LOC115723894	560.758	880.986	240.53	-1.88464	7.48e-17	29.0342	17.6859	18.3322	103.602	77.3644	73.0994		glycine-rich protein 5-like
LOC115704852	123.773	220.176	27.3705	-2.99913	1.54e-16	1.70891	1.80838	1.57689	17.1581	15.5702	11.6077	ATL66	RING-H2 finger protein ATL66-like
LOC115697574	2844.99	0	5689.99	14.5171	1.68e-16	156.258	473.083	178.57	0	0	0	At1g29670	GDSL esterase/lipase At1g29670-like
LOC115722233	2037.05	3516.36	557.731	-2.66542	1.71e-16	34.5077	13.824	25.0048	174.384	170.243	139.83		uncharacterized protein LOC115722233
LOC115704190	235.51	0	471.02	10.9232	3.42e-16	31.7297	7.4503	29.0434	0	0	0	At2g40250	GDSL esterase/lipase At2g40250-like
LOC115721333	4983.73	0	9967.46	15.3249	5.43e-16	260.27	962.427	318.477	0	0	0		uncharacterized protein LOC115721333
LOC115704523	412.968	780.798	45.1385	-3.95227	5.45e-16	3.3077	2.99174	5.05759	122.046	52.5765	36.3105	ATJ11	chaperone protein dnaJ 11, chloroplastic-like
LOC115698798	452.935	129.879	775.991	2.58413	6.3e-16	37.682	27.1731	33.4077	5.63493	7.60531	4.24096	DAO	2-oxoglutarate-dependent dioxygenase DAO-like
LOC115718699	131.069	0	262.137	10.0527	6.79e-16	11.0964	11.2603	17.4255	0	0	0		putative F-box protein At5g60060
LOC115712320	9079.77	0	18159.5	16.1878	1.04e-15	321.943	1496.83	447.78	0	0	0	G9	exopolygalacturonase-like
LOC115718455	711.051	193.474	1228.63	2.71646	1.11e-15	35.5231	44.9558	37.5053	4.40233	7.18644	8.48887	At5g60370	exonuclease V, chloroplastic
LOC115723392	7487.78	0	14975.6	15.9027	2.23e-15	164.718	828.305	278.314	0	0	0	PME21	probable pectinesterase/pectinesterase inhibitor 21
LOC115710527	176.548	0	353.096	10.5026	3.8e-15	13.3882	34.5612	17.1054	0	0	0	RABA4D	ras-related protein RABA4d-like isoform X1
LOC115705056	80.5193	161.039	0	-10.0853	4.06e-15	0	0	0	2.62081	5.54559	6.96735	ALDH2C4	aldehyde dehydrogenase family 2 member C4-like
LOC115710290	533.759	45.1413	1022.38	4.58939	4.63e-15	14.9022	15.7898	16.0854	0.672053	0.176487	1.38017	ACA4	putative calcium-transporting ATPase 11, plasma membrane-type
LOC115702211	158.384	0	316.768	10.3363	4.97e-15	27.9139	7.48945	19.9725	0	0	0		uncharacterized protein LOC115702211
LOC115696371	110.445	0	220.889	9.83149	6.06e-15	7.91843	5.02196	7.48212	0	0	0	Os03g0733400	zinc finger BED domain-containing protein RICESLEEPER 4-like
LOC115698717	214.115	394.128	34.1027	-3.60212	6.25e-15	2.12811	0.707224	0.959514	18.8384	10.2102	16.997		transcription initiation factor TFIID subunit 3
LOC115701490	313.321	554.312	72.3303	-2.93841	7.12e-15	2.91548	1.34382	1.76462	23.893	10.4875	14.593	At3g19850	BTB/POZ domain-containing protein At3g19850
LOC115707937	1225.5	2233.56	217.437	-3.36109	7.94e-15	11.8709	8.71794	8.71829	157.379	49.7085	117.034	At1g66100	probable thionin-2.4 isoform X1
LOC115704625	2328.05	702.365	3953.73	2.54128	8.52e-15	73.3265	40.819	86.2212	8.53015	12.3767	16.3652	BGLU46	beta-glucosidase 46-like
LOC115711164	1396.63	0	2793.26	13.4897	1.19e-14	54.4244	165.981	65.2558	0	0	0	BGLU24	beta-glucosidase 24-like
LOC115716063	82.3599	164.72	0	-10.1048	1.19e-14	0	0	0	7.77063	2.52897	2.94835		myrcene synthase, chloroplastic-like isoform X1
LOC115719350	65.2995	130.599	0	-9.88887	1.38e-14	0	0	0	7.73954	8.29036	8.13895		mannose/glucose-specific lectin-like isoform X1
LOC115716697	230.637	6.53035	454.743	6.6781	1.4e-14	15.6053	26.2063	15.7697	0.0612694	0.0623484	0.780124		uncharacterized protein LOC115716697
LOC115722353	818.29	67.5588	1569.02	4.82191	1.4e-14	23.1495	24.563	24.8917	0.153499	1.58433	1.58933	SPS2	probable sucrose-phosphate synthase 3
LOC115714568	3508	5601.59	1414.41	-1.98915	1.57e-14	103.168	64.0764	83.3104	418.269	275.683	361.587	At5g48480	uncharacterized protein At5g48480
LOC115698932	630.457	1028.53	232.382	-2.16568	1.64e-14	6.14518	3.61151	4.02582	22.8737	18.486	23.4611	NIK1	protein NSP-INTERACTING KINASE 1-like isoform X1
LOC115708008	66.8796	133.759	0	-9.91545	2.17e-14	0	0	0	2.38672	3.68924	3.0774	WAK2	wall-associated receptor kinase 2-like
LOC115718129	3161.57	0	6323.15	14.6702	2.24e-14	446.87	1606.81	478.436	0	0	0	RALFL4	protein RALF-like 4
LOC115722105	368.274	46.5158	690.032	3.9197	2.42e-14	7.03668	14.1575	7.56372	0.426311	0.970927	0.735674	PRAF1	PH, RCC1 and FYVE domains-containing protein 1-like
LOC115723587	62.1366	124.273	0	-9.81402	2.51e-14	0	0	0	5.33471	4.75654	4.27953		uncharacterized protein LOC115723587
LOC115706991	69.6678	139.336	0	-9.98108	2.52e-14	0	0	0	3.34072	2.03392	3.69152	SBT1.9	subtilisin-like protease SBT1.9
LOC115715706	348.623	581.855	115.391	-2.31616	2.54e-14	4.7012	3.75913	5.27652	28.548	27.0082	18.2948	MAKR6	probable membrane-associated kinase regulator 6
LOC115716168	65.4537	130.907	0	-9.88011	2.68e-14	0	0	0	10.3156	8.28733	13.7195	DIR5	dirigent protein 5-like
LOC115696470	94.5925	0	189.185	9.58023	2.91e-14	9.69482	9.48186	15.4529	0	0	0	BHLH53	transcription factor bHLH52-like
LOC115697812	2607.97	580.062	4635.88	3.31924	3.52e-14	70.7066	65.0326	80.75	3.29703	7.76146	17.7178	ARA1	L-arabinokinase-like
LOC115716109	832.806	413.093	1252.52	1.59642	3.64e-14	28.8159	28.7611	35.2666	10.8705	10.2795	11.6741	BOI	BOI-related E3 ubiquitin-protein ligase 1 isoform X1
LOC115703738	95.4968	14.6375	176.356	3.59759	4.74e-14	3.58173	3.00651	3.56376	0.216539	0.440704	0.238597	TPS28	(-)-kolavenyl diphosphate synthase TPS28, chloroplastic
LOC115696442	2276.46	0	4552.91	14.1944	5.28e-14	215.315	791.115	263.708	0	0	0	LLG3	GPI-anchored protein LLG3-like
LOC115705559	1025.47	133.351	1917.59	3.84566	6.07e-14	22.938	60.3286	24.7765	2.77645	3.05137	2.58339	AGC1-7	serine/threonine-protein kinase RHS3
LOC115716397	3269.86	987.4	5552.33	2.4968	6.39e-14	98.21	149.097	105.817	26.8641	21.0789	20.8875	SS1	starch synthase 1, chloroplastic/amyloplastic
LOC115705298	709.774	1267.13	152.421	-3.04059	6.51e-14	5.79553	3.57027	4.1464	23.7721	53.3967	41.3745	ADS3	palmitoyl-monogalactosyldiacylglycerol delta-7 desaturase, chloroplastic-like
LOC115725719	69.3938	138.788	0	-9.97583	7.41e-14	0	0	0	4.32252	8.56879	4.72848	HST	shikimate O-hydroxycinnamoyltransferase-like
LOC115702021	234.137	390.511	77.7621	-2.33041	8.35e-14	2.76267	1.4415	2.2272	11.6616	11.2034	11.1964		glucan 1,3-beta-glucosidase A-like
LOC115702958	232.329	405.91	58.7485	-2.83478	9.91e-14	1.26332	1.06682	2.4573	12.9836	11.0936	10.8999	GT7	UDP-glucose flavonoid 3-O-glucosyltransferase 7-like
LOC115710174	3030.45	781.117	5279.79	2.75908	1.03e-13	190.862	264.539	197.035	39.2353	22.9787	43.3046	At3g16150	probable isoaspartyl peptidase/L-asparaginase 2
LOC115708828	1912.41	2928.07	896.759	-1.70554	1.08e-13	11.3352	7.0136	9.78616	37.6804	29.2229	30.6329	LNG1	protein LONGIFOLIA 1
LOC115708706	271.676	443.488	99.8646	-2.17808	1.18e-13	4.91847	2.6449	2.90253	19.0959	14.5617	15.6896		uncharacterized protein LOC115708706
LOC115713722	222.752	0.427672	445.077	9.88837	1.5e-13	7.61092	20.0864	8.56525	0.0401192	0	0	MLO5	MLO-like protein 9
LOC115715182	482.086	104.317	859.855	3.04555	1.68e-13	22.1415	22.3594	22.2271	2.27847	4.45021	1.94367	PHT1-4	inorganic phosphate transporter 1-4
LOC115696773	2927.49	0	5854.98	14.5526	1.77e-13	88.9447	403.142	131.727	0	0	0	NANA	aspartic proteinase NANA, chloroplast-like
LOC115715308	290.357	497.584	83.1306	-2.5848	1.81e-13	1.77235	1.32962	1.47845	11.9268	6.50284	10.9467	ZHD4	zinc-finger homeodomain protein 4
LOC115716104	1734.18	897.372	2571	1.51951	1.83e-13	79.4818	75.0152	77.7045	27.8235	29.6163	29.5502		poly(U)-specific endoribonuclease-B isoform X1
LOC115714508	1595.01	560.125	2629.9	2.23528	2.53e-13	65.8798	89.7843	69.6974	20.073	16.3329	15.9614	NADKC	uncharacterized protein LOC115714508 isoform X1
LOC115720622	512.982	834.493	191.471	-2.11171	2.69e-13	2.9618	2.4672	3.55929	17.7265	12.0407	12.106	DMI1	ion channel DMI1
LOC115707513	1152.43	353.929	1950.93	2.4691	2.71e-13	70.9739	104.956	74.0938	19.4118	15.4894	14.7876		uncharacterized protein LOC115707513 isoform X1
LOC115701031	142.199	24.057	260.341	3.45634	2.72e-13	11.5987	17.6342	12.4741	1.92697	1.17654	1.13241	At1g14010	transmembrane emp24 domain-containing protein p24delta7-like
LOC115725326	3062.29	4620.03	1504.55	-1.62078	3.23e-13	49.3309	35.4802	56.0481	152.955	157.871	147.757	COL5	zinc finger protein CONSTANS-LIKE 5-like
LOC115718405	50.4065	100.813	0	-9.51374	3.68e-13	0	0	0	8.94128	10.6811	10.0266		uncharacterized protein LOC115718405
LOC115705897	4694.76	1437.88	7951.65	2.51024	3.68e-13	87.4096	122.453	101.123	26.4911	21.1851	13.7158	BAG6	BAG family molecular chaperone regulator 6
LOC115697432	19495.3	32289.2	6701.49	-2.22015	3.69e-13	450.899	286.614	471.953	2851.83	1893.73	1445.93		auxin-repressed 12.5 kDa protein
LOC115698181	2036.76	3005.07	1068.44	-1.45751	3.8e-13	121.336	73.286	68.5357	377.556	248.548	165.808		non-specific lipid-transfer protein 1-like
LOC115707410	310.906	552.435	69.3764	-2.99067	3.94e-13	1.72935	0.965974	1.8187	15.7924	7.72858	14.4936	At5g41620	uncharacterized protein At5g41620-like
LOC115706265	765.934	1145.96	385.911	-1.57834	3.95e-13	13.3174	10.3496	9.91088	37.5798	36.8655	32.3517	BGLU18	beta-glucosidase 18-like
LOC115715727	3708.6	0	7417.19	14.891	4.42e-13	132.62	704.452	217.973	0	0	0		reticulocalbin-2
LOC115715639	122.112	18.3795	225.844	3.7282	4.5e-13	6.44803	4.54888	6.95002	0.852824	0.49052	0.217901	DTX35	protein DETOXIFICATION 35-like
LOC115698573	2058.32	507.72	3608.93	2.83296	5.11e-13	87.6437	161.148	94.9162	15.6154	19.3224	18.2808	GDI1	rho GDP-dissociation inhibitor 1-like
LOC115712206	51.8621	103.724	0	-9.51154	5.25e-13	0	0	0	3.15709	5.71859	5.93697	WOX4	WUSCHEL-related homeobox 4
LOC115696777	3554.54	0	7109.08	14.8352	5.31e-13	315.012	1539.92	437.166	0	0	0		pathogenesis-related protein 1-like
LOC115711553	4834.32	7442.04	2226.61	-1.7341	5.42e-13	48.3137	28.8698	37.7666	174.39	113.059	121.239	Os07g0682400	zinc finger CCCH domain-containing protein 53 isoform X1
LOC115715067	100.462	176.841	24.0837	-2.95313	7.46e-13	0.894891	0.404704	0.349359	5.413	3.62902	3.80475		remorin 4.1-like
LOC115713724	1180.86	1921.75	439.966	-2.0951	7.52e-13	23.8525	17.0005	25.3346	127.34	108.855	71.407	D14	strigolactone esterase D14
LOC115719116	4167.54	0	8335.09	15.0597	8.08e-13	131.314	748.039	218.058	0	0	0	TBL38	protein trichome birefringence-like 38
LOC115710168	474.554	717.546	231.561	-1.63047	8.23e-13	5.34571	3.90084	5.18731	15.6054	15.7319	16.2273	NAL1	protein NARROW LEAF 1
LOC115699080	956.403	1506.15	406.655	-1.88822	8.87e-13	4.97556	4.33177	5.70834	23.915	15.7417	19.9072	LNG2	protein LONGIFOLIA 1-like isoform X1
LOC115714855	655.334	1045.21	265.455	-1.96455	9.6e-13	18.162	11.0289	16.5258	80.6329	53.7504	56.7583		uncharacterized protein LOC115714855
LOC115716684	444.403	749.86	138.945	-2.43036	1.09e-12	4.42318	2.40843	4.05129	17.4331	25.7231	18.5686	SIGE	RNA polymerase sigma factor sigE, chloroplastic/mitochondrial
LOC115713028	806.348	0	1612.7	12.6969	1.23e-12	33.8327	109.256	41.178	0	0	0		putative uncharacterized protein DDB_G0286751
LOC115720401	777.254	1299.5	255.012	-2.3408	1.23e-12	7.93822	4.31591	6.30624	45.4739	23.1202	31.8229		uncharacterized protein LOC115720401 isoform X1
LOC115709962	609.035	238.055	980.015	2.06757	1.25e-12	20.4315	22.6605	22.2931	4.87641	4.67228	7.56739	AIP1-2	actin-interacting protein 1-2-like
LOC115697734	1546.6	238.833	2854.37	3.66911	1.27e-12	53.7442	57.1956	62.6283	1.6689	8.4036	5.38285	VSR6	vacuolar-sorting receptor 7-like
LOC115722882	1323.41	2115.94	530.883	-1.9904	1.32e-12	13.827	9.80491	12.1671	64.8466	36.9781	50.6807	IRKI	IRK-interacting protein
LOC115721377	1781.12	2627.54	934.7	-1.49254	1.58e-12	13.1974	9.70588	11.6677	33.7576	37.5279	32.1974	LHW	transcription factor LHW isoform X3
LOC115705860	670.958	190.025	1151.89	2.65766	1.61e-12	15.2766	13.2091	15.4036	2.16975	1.55104	4.02194	ABCB8	putative ABC transporter B family member 8
LOC115719605	951.534	1419.6	483.463	-1.54171	1.69e-12	32.4034	25.1112	29.6328	106.621	93.3436	73.5975		integrator complex subunit 5-like protein
LOC115715134	132.248	5.20503	259.29	6.13744	2.11e-12	19.174	27.1783	19.3674	0.121737	0	1.31157		uncharacterized protein LOC115715134
LOC115696586	91.3254	0	182.651	9.55602	2.41e-12	6.04204	13.6247	6.14229	0	0	0	OsI_14861	ervatamin-B-like
LOC115715229	1749.01	2943.75	554.277	-2.42236	3.06e-12	31.3312	15.6983	22.2366	102.846	167.134	116.517	PER17	peroxidase 17
LOC115721982	3871.48	0	7742.96	14.9544	3.48e-12	325.825	1970.84	534.702	0	0	0	SPH5	S-protein homolog 5-like
LOC115717554	87.6982	0	175.396	9.49724	3.63e-12	4.51644	10.413	4.78578	0	0	0	GSVIVT00026920001	probable polygalacturonase
LOC115713573	41.1558	82.3116	0	-9.22358	4.27e-12	0	0	0	2.42633	2.71192	2.29853	LCD	L-cysteine desulfhydrase
LOC115701460	89.0495	167.805	10.294	-4.0056	4.35e-12	0.34143	0.572876	0.473927	4.08189	11.9339	8.50358		uncharacterized protein LOC115701460
LOC115718712	115.746	26.8927	204.599	2.94691	5.01e-12	5.26229	4.8739	4.35402	0.469493	0.750767	0.821141	RPT3	coleoptile phototropism protein 1-like
LOC115723057	49.6787	96.9107	2.4467	-5.35157	5.37e-12	0.0585368	0.0276236	0.182819	3.69906	2.23817	5.09178		desiccation-related protein PCC13-62-like isoform X2
LOC115695577	44.6651	89.3302	0	-9.32299	6.28e-12	0	0	0	6.6375	2.92458	4.42337		alpha-humulene synthase-like
LOC115712321	150.129	250.839	49.4186	-2.33196	6.68e-12	1.72636	1.08623	1.94018	7.14773	8.81925	9.45102	DTX29	protein DETOXIFICATION 29-like
LOC115712230	57.009	0	114.018	8.87558	6.88e-12	5.03527	4.89416	5.57447	0	0	0	BHLH25	transcription factor bHLH18-like
LOC115697666	56.8287	0	113.657	8.86818	6.97e-12	5.73426	4.55568	4.67558	0	0	0		uncharacterized protein LOC115697666
LOC115721654	1582.46	2356.64	808.276	-1.54595	7.13e-12	30.9904	18.36	24.6453	86.6642	71.7415	70.4706	FBW2	F-box protein FBW2
LOC115700466	684.855	1055.28	314.433	-1.73962	7.64e-12	11.4353	8.70045	10.8282	45.986	30.0697	35.0918	ZHD10	zinc-finger homeodomain protein 9
LOC115703130	47.0243	94.0485	0	-9.41656	8.89e-12	0	0	0	9.0436	3.82591	8.95716		uncharacterized protein LOC115703130
LOC115707597	106.61	0.427672	212.792	8.81977	1.16e-11	20.7539	8.61855	21.1405	0.109063	0	0		non-specific lipid-transfer protein A-like
LOC115715656	175.414	313.421	37.4068	-3.07365	1.2e-11	1.22655	0.369096	0.888274	6.73983	7.81625	7.04728	CSLG3	cellulose synthase-like protein G3
LOC115704983	197.599	331.997	63.2008	-2.38182	1.34e-11	1.37452	0.733242	1.3765	7.78258	5.5827	5.94809	NAC075	NAC domain-containing protein 75-like isoform X1
LOC115711523	570.967	916.406	225.527	-2.02357	1.38e-11	6.53989	6.10454	6.92056	32.8946	20.4424	32.1381	CYP71AN24	cytochrome P450 71A1-like
LOC115698127	7584.39	12148.1	3020.73	-2.07738	1.42e-11	339.664	184.39	150.87	962.775	1219.88	698.741		non-specific lipid-transfer protein 1-like
LOC115721399	176.624	292.715	60.5324	-2.30705	1.6e-11	4.47445	2.41314	2.56196	15.9388	17.7007	14.7557		uncharacterized protein LOC115721399
LOC115724969	700.052	0	1400.1	12.4953	1.63e-11	57.3802	184.849	58.4814	0	0	0	COQ10	coenzyme Q-binding protein COQ10 homolog, mitochondrial-like
LOC115712342	83.9596	157.02	10.8988	-3.90084	2.04e-11	0.472244	0.445705	1.1881	14.2489	7.02193	10.8839		uncharacterized protein LOC115712342
LOC115722812	698.463	311.349	1085.58	1.8015	2.31e-11	29.9713	34.0209	28.7585	9.76556	9.27504	9.76403		uncharacterized protein LOC115722812
LOC115718122	1223.02	0	2446.03	13.2983	2.73e-11	99.3805	422.262	121.969	0	0	0		umecyanin-like
LOC115705652	774.463	410.347	1138.58	1.47749	2.8e-11	39.1452	33.4714	38.3885	13.1693	13.7747	15.8197	PDIL5-2	protein disulfide-isomerase 5-2-like
LOC115698764	120.979	206.866	35.0927	-2.54746	3.05e-11	1.39723	0.945489	1.02918	9.90547	5.03996	6.35026	ZHD11	zinc-finger homeodomain protein 11-like
LOC115698322	1159.05	1919.98	398.112	-2.2008	3.22e-11	41.5143	23.1375	38.2822	261.173	146.865	118.913		uncharacterized protein LOC115698322
LOC115697038	51.9825	0	103.965	8.73076	3.52e-11	3.60339	1.75908	2.57093	0	0	0	At3g47200	UPF0481 protein At3g47200-like isoform X1
LOC115720993	36.4547	72.9094	0	-9.04432	3.79e-11	0	0	0	7.01335	3.81973	5.61141	At5g39120	germin-like protein subfamily 1 member 17
LOC115705451	1599.65	857.773	2341.53	1.45233	3.98e-11	58.9578	57.0077	53.4263	24.8394	22.3831	19.6642	ALDH5F1	succinate-semialdehyde dehydrogenase, mitochondrial-like
LOC115722247	14380.1	6450.75	22309.5	1.7905	4.29e-11	573.758	727.668	590.055	205.763	202.667	185.78	GAD1	glutamate decarboxylase 1
LOC115702858	4701.01	2851.14	6550.88	1.20108	4.5e-11	113.9	107.073	124.447	52.1811	51.4304	57.4632	MSSP2	monosaccharide-sensing protein 2-like
LOC115702488	80.5978	0	161.196	9.3735	5.08e-11	6.73128	22.4896	8.09375	0	0	0		pathogenesis-related protein 1B-like
LOC115719931	36.6714	73.3429	0	-8.96348	5.32e-11	0	0	0	1.77854	4.13683	4.60377	DAD1	phospholipase A(1) DAD1, chloroplastic-like
LOC115707284	131.452	0.456711	262.447	9.11436	5.42e-11	2.98453	10.4419	3.71063	0	0.0330384	0	PRK6	pollen receptor-like kinase 3
LOC115694715	34.6706	69.3413	0	-8.97198	5.55e-11	0	0	0	4.17648	6.47623	4.96715		ankyrin repeat-containing protein NPR4-like
LOC115698291	288.122	127.918	448.326	1.80952	6.47e-11	20.7866	12.9802	17.7989	5.52361	5.4026	4.67469	OFP1	transcription repressor OFP1-like
LOC115697211	261.621	453.153	70.0893	-2.68456	6.75e-11	2.69643	1.20818	3.18989	19.6768	13.6329	14.7617	At2g19810	zinc finger CCCH domain-containing protein 23-like
LOC115704965	1131.82	231.406	2032.23	3.1415	6.89e-11	41.9185	94.5606	44.343	7.79977	5.63137	9.51723	LARP6C	la-related protein 6C isoform X1
LOC115708352	88.5496	0.456711	176.642	8.54597	7.87e-11	6.60942	11.2135	6.69641	0	0.0683749	0		profilin-4
LOC115694758	109.983	0.427672	219.538	8.87	7.92e-11	2.51478	6.87376	3.04725	0.0278894	0	0	At4g39110	probable receptor-like protein kinase At4g39110
LOC115712647	562.739	162.332	963.145	2.56981	8.33e-11	20.6955	28.4507	20.0368	3.68974	5.71981	3.27613	SPBC115.02c	putative ATPase N2B isoform X1
LOC115706638	1062.99	1541.02	584.952	-1.39306	8.76e-11	12.7082	10.8108	12.9661	33.2603	30.4137	39.0687	At2g45590	receptor-like serine/threonine-protein kinase At2g45590
LOC115709547	1165.93	1915.78	416.077	-2.1189	9.11e-11	11.8929	8.85314	11.0023	82.7489	38.4277	35.7954	CDF3	cyclic dof factor 3
LOC115701054	11645.9	16851.1	6440.67	-1.38816	1.01e-10	190.159	123.409	175.101	480.044	419.109	457.558	At3g58610	ketol-acid reductoisomerase, chloroplastic
LOC115707627	60.872	0	121.744	8.95786	1.04e-10	3.30115	8.67123	4.9376	0	0	0	ZAT3	zinc finger protein ZAT3-like
LOC115703883	723.535	0	1447.07	12.4827	1.07e-10	11.5032	70.3234	35.9817	0	0	0	SFH3	phosphatidylinositol/phosphatidylcholine transfer protein SFH3-like
LOC115716087	256.282	38.5721	473.993	3.69866	1.12e-10	13.332	30.2323	15.295	0.78935	2.40975	2.08147	PP2C51	protein phosphatase 2C 51-like
LOC115722211	1796.3	2717.02	875.582	-1.63339	1.12e-10	27.7969	19.2068	23.6011	94.8349	60.5989	78.4328		uncharacterized protein LOC115722211
LOC115719288	310.726	499.11	122.341	-2.01363	1.13e-10	2.66122	1.52393	2.54477	8.1454	9.61403	11.1541	FEA2	receptor-like protein CLAVATA2
LOC115703667	50.1678	0	100.336	8.6786	1.16e-10	12.1317	4.63142	8.62079	0	0	0	ZAT9	zinc finger protein ZAT1-like
LOC115724565	298.063	513.529	82.5964	-2.63469	1.26e-10	1.35604	1.41652	1.13073	11.9846	5.12539	9.29364	TDR	leucine-rich repeat receptor-like protein kinase TDR
LOC115697351	264.216	73.749	454.683	2.64538	1.31e-10	14.2403	20.8132	14.6247	2.04863	3.52797	3.18983	PUMP1	mitochondrial uncoupling protein 1-like
LOC115701011	217.55	38.4397	396.661	3.61548	1.34e-10	15.0022	8.21578	15.494	0.632646	0.643787	2.65559	CER26L	protein ECERIFERUM 26-like
LOC115705022	245.658	380.648	110.669	-1.78242	1.49e-10	1.91138	1.46497	1.79286	6.92324	5.30617	6.75943	ALE2	receptor-like serine/threonine-protein kinase ALE2 isoform X1
LOC115722340	1274.88	1905.31	644.438	-1.56995	1.73e-10	15.3856	8.90463	12.1573	37.7303	38.3948	37.8828	AAE18	probable acyl-activating enzyme 18, peroxisomal
LOC115697247	1307.64	2080.19	535.084	-1.95983	1.87e-10	11.2063	8.2723	10.0876	34.8337	53.7638	33.4833		alpha-glucosidase isoform X1
LOC115711440	1282.09	0	2564.17	13.3486	1.9e-10	46.882	294.871	97.9149	0	0	0	ACA7	alpha carbonic anhydrase 7-like
LOC115725296	773.448	1230.27	316.628	-1.95628	1.96e-10	10.0974	9.14489	9.99422	32.5308	52.5139	36.2978	HAT14	homeobox-leucine zipper protein HOX11-like
LOC115724861	3454.86	5952.2	957.514	-2.63776	2.19e-10	58.9134	32.2234	43.9296	331.829	157.055	401.455	TPRP-F1	36.4 kDa proline-rich protein
LOC115717037	145.404	283.306	7.50282	-6.31317	2.47e-10	0.0253058	0.0238837	0.671786	6.39651	13.2822	8.00055	AMAT	methanol O-anthraniloyltransferase-like isoform X1
LOC115721705	41.1891	0	82.3782	8.40354	2.82e-10	8.8794	5.25438	7.153	0	0	0	PNO1	RNA-binding protein pno1-like
LOC115723504	1440.79	0	2881.57	13.5109	2.84e-10	31.5961	226.571	75.7961	0	0	0	plaa2	exopolygalacturonase-like
LOC115717772	28.5432	57.0864	0	-8.69582	2.86e-10	0	0	0	4.27254	4.05134	4.27979		uncharacterized protein LOC115717772
LOC115700564	622.536	961.749	283.323	-1.80859	3.1e-10	13.8313	8.36102	7.3185	36.2632	34.4682	35.9956	HHO2	transcription factor HHO2
LOC115709902	840.742	1401.36	280.119	-2.43396	3.23e-10	14.2536	5.80537	5.43914	49.8686	34.7328	50.0829	BGLU44	beta-glucosidase 44-like isoform X1
LOC115704529	60.8896	106.79	14.9894	-2.82623	3.5e-10	0.461403	0.362895	0.580414	3.85258	3.65313	3.13017	Os01g0234100	B3 domain-containing protein Os01g0234100 isoform X1
LOC115697541	7635.09	1721.09	13549.1	2.98029	3.82e-10	159.983	427.499	197.243	32.8336	37.9034	40.4979	SBT5.6	subtilisin-like protease SBT5.6 isoform X1
LOC115704944	169.482	53.8352	285.129	2.40851	4.18e-10	14.8899	8.04923	13.7818	2.02966	2.91586	2.33874	CXE8	probable carboxylesterase 8
LOC115724592	291.424	42.8684	539.98	3.69584	4.35e-10	7.4562	12.3675	8.51842	0.303803	1.44271	0.694297	PLDDELTA	phospholipase D delta-like isoform X2
LOC115724070	259.56	400.78	118.34	-1.75584	4.45e-10	5.56697	4.35707	4.66465	15.769	17.1086	19.8738	RIC2	CRIB domain-containing protein RIC4-like
LOC115717891	28.1384	56.2768	0	-8.64391	4.66e-10	0	0	0	0.973035	0.875921	0.549823	At1g65750	uncharacterized protein LOC115717891
LOC115704632	50.5634	0	101.127	8.70342	4.72e-10	4.77779	1.532	5.28477	0	0	0	HSR4	AAA-ATPase At3g50940-like
LOC115714455	243.557	108.302	378.812	1.77816	4.74e-10	16.8361	17.641	29.5138	5.54491	6.93229	6.98258	CML41	probable calcium-binding protein CML41
LOC115719238	2151.83	3024.24	1279.43	-1.24065	4.83e-10	33.6176	24.8777	33.3438	82.9816	71.6569	76.5699	AAO	L-ascorbate oxidase-like
LOC115711699	85.5685	143.685	27.4519	-2.43355	4.84e-10	1.45677	0.887958	0.687194	6.99752	5.0109	4.97523	LOG3	cytokinin riboside 5'-monophosphate phosphoribohydrolase LOG3
LOC115707759	23988.3	36108.6	11868.1	-1.62366	4.84e-10	675.372	314.186	436.659	1753.13	1467.25	1357.73	PER42	peroxidase 42
LOC115705437	317.964	503.811	132.118	-1.93109	5.61e-10	2.60553	1.52464	2.18693	10.2349	6.61136	8.71691		uncharacterized protein LOC115705437
LOC115696957	74.192	0.891016	147.493	7.42139	6.23e-10	1.73223	3.42425	1.90628	0	0.0237053	0.022816	NET2A	protein NETWORKED 2A
LOC115701166	194.633	318.755	70.5117	-2.198	6.67e-10	3.47277	3.44483	2.01978	18.1565	12.5638	13.2781		nuclear localization sequence-binding protein-like
LOC115723046	69.0266	120.145	17.9081	-2.73181	6.79e-10	1.38363	1.43024	1.44042	11.5904	11.5655	7.60478	GRXS10	monothiol glutaredoxin-S10
LOC115700129	58.4381	0	116.876	8.90742	7.15e-10	2.63948	8.719	3.40615	0	0	0	G9	exopolygalacturonase-like
LOC115719207	2230.86	3174.8	1286.93	-1.31202	7.24e-10	41.8093	26.8478	31.201	89.8015	90.7923	81.274	RPT2	root phototropism protein 2
LOC115715009	29.1711	58.3422	0	-8.56716	7.39e-10	0	0	0	2.88529	1.98619	0.789607		uncharacterized protein LOC115715009
LOC115716054	26.4331	52.8662	0	-8.58431	8.54e-10	0	0	0	2.41537	2.83605	2.18373	GSVIVT00037159001	peroxidase 5-like
LOC115721798	66.5776	5.84099	127.314	4.47652	8.75e-10	2.84612	3.02871	2.87843	0.0326233	0.29878	0.0958574	SULTR1;2	sulfate transporter 1.2-like
LOC115722024	38.0161	0	76.0323	8.2916	9.64e-10	2.35637	2.90422	2.27272	0	0	0	HIR4	radial spoke head 1 homolog isoform X1
LOC115716102	647.252	267.026	1027.48	1.94441	9.67e-10	31.2643	17.3644	32.6146	8.56975	6.07466	7.64027	BAM3	beta-amylase 3, chloroplastic-like
LOC115716714	855.941	1307.36	404.52	-1.68828	1.14e-09	16.0602	9.88543	12.3376	57.5084	33.2159	41.1413	ILL3	IAA-amino acid hydrolase ILR1-like 3
LOC115704029	79.0394	0.434305	157.645	8.39086	1.18e-09	5.39739	13.9648	6.10333	0	0	0.0778329	EXL6	protein EXORDIUM-like 6
LOC115705928	1725.14	1043.77	2406.51	1.20472	1.23e-09	29.4148	28.614	32.3429	14.0927	13.0962	14.8794		exportin-7 isoform X1
LOC115702710	678.291	1086.23	270.352	-1.96869	1.3e-09	6.73988	4.02815	6.91471	20.5922	20.0277	34.2691	At5g67200	LOW QUALITY PROTEIN: probable inactive receptor kinase At5g67200
LOC115706896	504.453	750.208	258.697	-1.54088	1.36e-09	4.20358	3.81891	5.43666	15.6039	13.0707	13.0348	CBP60B	calmodulin-binding protein 60 D-like isoform X1
LOC115717125	1787.04	0	3574.08	13.6669	1.44e-09	82.3215	11.4099	243.194	0	0	0	HTH	protein HOTHEAD
LOC115724801	94.1698	6.77018	181.569	4.76267	1.48e-09	7.44145	7.5411	7.47022	0.117136	0.71519	0.0573635	ANNAT7	annexin D7-like
LOC115715096	85.6027	157.165	14.0402	-3.58116	1.68e-09	0.223627	0.140706	0.611116	4.64683	3.20642	3.55374		remorin 4.1-like
LOC115707565	187.116	311.086	63.1452	-2.29296	1.69e-09	1.96177	0.98748	2.14441	9.30694	9.62238	7.40184	PFK3	ATP-dependent 6-phosphofructokinase 6-like
LOC115717555	70.093	0.434305	139.752	8.21661	1.75e-09	3.47795	7.78505	3.74888	0	0	0.0514852	GSVIVT00026920001	probable polygalacturonase
LOC115700474	2252.85	1194.58	3311.12	1.48808	1.76e-09	129.347	132.131	128.415	43.9144	45.7666	61.6479	UPTG2	probable UDP-arabinopyranose mutase 2
LOC115715090	2145.96	679.189	3612.73	2.66995	1.76e-09	168.987	187.604	177.111	68.9077	24.7067	16.0136	COR413PM2	cold-regulated 413 plasma membrane protein 2-like
LOC115699550	410.109	608.453	211.764	-1.50876	1.86e-09	6.03147	4.80919	5.14773	21.135	14.061	14.125	UGT83A1	UDP-glycosyltransferase 83A1-like
LOC115721785	2199.72	1351.4	3048.04	1.17364	1.89e-09	49.1709	39.4025	49.3319	21.1274	22.9687	21.0881	ETR2	ethylene receptor 2-like
LOC115715843	7342.56	11210.4	3474.73	-1.67223	1.91e-09	64.5703	79.2867	67.7164	195.668	261.889	280.483		uncharacterized protein LOC115715843
LOC115709950	487.571	142.852	832.289	2.54157	2.01e-09	13.2835	24.5003	14.6151	3.05341	3.88398	2.96072		uncharacterized protein LOC115709950
LOC115701075	158.045	65.4702	250.62	1.95345	2.2e-09	14.0671	10.8514	14.8939	3.04962	3.48179	4.5168		uncharacterized protein LOC115701075
LOC115714524	24.4546	48.9092	0	-8.43705	2.28e-09	0	0	0	2.74313	4.18716	4.75344	MLP31	MLP-like protein 28
LOC115702953	875.724	262.471	1488.98	2.60832	2.35e-09	69.2129	57.0541	72.302	5.00882	16.7565	15.2694	CBSX1	CBS domain-containing protein CBSX1, chloroplastic-like
LOC115706325	70.9154	0.434305	141.397	8.23403	2.38e-09	4.17562	10.3496	4.66187	0	0	0.0652792	PPME1	pectinesterase PPME1-like
LOC115704651	2626.12	3653.18	1599.05	-1.19972	2.51e-09	117.559	89.311	84.1488	257.42	250.879	203.783	ADF5	actin-depolymerizing factor 5-like
LOC115722895	1294.97	2150.61	439.341	-2.27846	2.57e-09	11.3527	17.55	8.99775	83.3653	67.0163	54.4341	GIP2	gamma conglutin 1-like
LOC115725467	88.4601	150.357	26.5636	-2.49769	2.63e-09	1.04851	0.555132	0.898527	4.455	5.82238	4.62007	CYP76B6	geraniol 8-hydroxylase-like
LOC115700813	792.952	1287.31	298.59	-2.11049	2.78e-09	10.8664	4.17525	8.78611	40.3081	33.1801	34.019	BMY1	beta-amylase
LOC115708959	54.0648	6.58681	101.543	3.90717	2.81e-09	7.16283	2.13651	3.4822	0.346227	0.293603	0.226072	MYB90	transcription factor MYB113-like
LOC115715238	2304.28	3244.33	1364.22	-1.24912	2.89e-09	17.6634	14.2759	17.0291	38.3625	45.5416	40.2823		systemin receptor SR160
LOC115716605	32.0142	63.7693	0.25901	-7.7213	2.9e-09	0.0222997	0	0	0.837882	1.62776	3.0215		myrcene synthase, chloroplastic-like
LOC115725042	24.2781	48.5563	0	-8.46132	2.98e-09	0	0	0	0.609387	0.820746	0.544193	RPPL1	putative disease resistance RPP13-like protein 1 isoform X1
LOC115717291	486.198	761.096	211.3	-1.8708	3e-09	6.05758	3.01565	3.8591	16.3996	14.7217	18.0668	At4g23740	probable inactive receptor kinase At4g23740
LOC115708058	480.167	272.803	687.531	1.33447	3.2e-09	17.0512	15.2619	21.4119	6.60187	7.87515	8.22634	BT3	BTB/POZ and TAZ domain-containing protein 3
LOC115715987	103.36	11.4746	195.245	4.30406	3.21e-09	4.27111	7.15904	4.68333	0.518196	0.486759	0.0390416	TPPD	probable trehalose-phosphate phosphatase D
LOC115722371	557.718	915.888	199.548	-2.16952	3.34e-09	3.88493	2.73304	3.83919	10.4545	22.3984	17.8172	LECRKS2	receptor like protein kinase S.2
LOC115724510	100.43	165.065	35.7948	-2.21245	3.43e-09	3.54566	2.46244	2.71616	15.6532	11.6269	15.667		uncharacterized protein LOC115724510
LOC115709479	104.825	0.434305	209.216	8.8313	3.45e-09	1.41452	10.4922	2.06888	0	0	0.0333264		uncharacterized protein LOC115709479
LOC115719454	151.582	269.036	34.1285	-3.01331	3.68e-09	0.928883	0.726394	1.67845	12.1929	4.98149	10.6991	AMT1-3	ammonium transporter 1 member 3-like
LOC115719754	798.664	1228.99	368.341	-1.72073	3.7e-09	9.81092	5.49269	8.51136	37.0854	22.8876	24.2937		transmembrane protein 209
LOC115707668	273.858	405.874	141.841	-1.51207	3.86e-09	5.70087	3.82843	4.66515	17.3197	13.0994	12.8831	UGT76F1	UDP-glycosyltransferase 76F1-like
LOC115700519	1443.31	2024.15	862.466	-1.23599	4.01e-09	31.8614	21.0097	25.4789	67.2021	66.0513	62.2421	SCPL25	serine carboxypeptidase-like 25
LOC115714770	206.987	337.494	76.4807	-2.149	4.41e-09	1.15713	1.0814	0.885758	6.20004	3.43064	5.2945	HDG11	homeobox-leucine zipper protein HDG11-like
LOC115703794	697.392	0	1394.78	12.4868	4.59e-09	12.1173	64.5335	16.2188	0	0	0	OFUT19	O-fucosyltransferase 28-like
LOC115717409	360.083	543.646	176.521	-1.62329	4.67e-09	5.33529	3.20439	4.54442	16.2568	12.223	14.2661	PBL27	probable serine/threonine-protein kinase PBL7
LOC115699566	6003.96	3226.43	8781.5	1.44133	4.72e-09	215.904	244.214	254.221	105.013	79.5383	98.924	AGPS1	glucose-1-phosphate adenylyltransferase small subunit 2, chloroplastic
LOC115717117	1459.27	729.62	2188.91	1.60664	4.73e-09	66.7617	68.4259	66.9284	18.0265	26.9816	27.2979	At4g22990	SPX domain-containing membrane protein At4g22990-like
LOC115709061	94.766	158.441	31.0909	-2.33126	5.15e-09	3.02605	1.73599	1.99207	17.7339	8.97155	10.0245		uncharacterized protein LOC115709061 isoform X1
LOC115725761	106.123	181.537	30.7088	-2.57807	5.36e-09	1.01052	0.542317	0.680704	5.75286	3.06483	5.20369	WRKY9	probable WRKY transcription factor 9
LOC115712595	644.669	1054.69	234.647	-2.10786	5.45e-09	9.94554	7.08481	10.1394	67.6191	29.3956	33.6972	STR4A	rhodanese-like domain-containing protein 4A, chloroplastic
LOC115701110	1307.28	1835.97	778.601	-1.23752	5.47e-09	9.26511	7.30941	8.60173	23.7357	18.3432	21.4182	AHK2	histidine kinase 2
LOC115710014	732.429	435.5	1029.36	1.24647	5.58e-09	22.8178	20.1378	25.4104	9.55525	9.50109	11.8361	AIP1-2	LOW QUALITY PROTEIN: actin-interacting protein 1-2-like
LOC115705936	1617.6	479.104	2756.1	2.55404	6.08e-09	45.9321	81.1772	46.6528	7.06207	14.2796	11.7676	SDP6	glycerol-3-phosphate dehydrogenase SDP6, mitochondrial
LOC115717425	1301.92	458.861	2144.98	2.22403	6.25e-09	92.6987	132.841	82.8576	27.4254	17.1961	27.8111	SGPP	haloacid dehalogenase-like hydrolase domain-containing protein Sgpp
LOC115695509	42.928	0	85.856	8.44761	6.39e-09	10.865	3.01601	15.612	0	0	0		G-box-binding factor-like
LOC115713636	22.0137	44.0274	0	-8.31602	6.59e-09	0	0	0	3.36348	3.6183	2.63546		uncharacterized protein LOC115713636
LOC115713183	776.055	1300.33	251.784	-2.37195	6.93e-09	8.70196	3.50863	7.19975	41.039	22.8842	41.2722	At1g48100	polygalacturonase At1g48100-like
LOC115718638	1022.45	1466.81	578.094	-1.34262	6.94e-09	10.7559	7.09964	10.8066	26.2956	24.5014	26.2755	VLN1	villin-1 isoform X3
LOC115721751	788.949	1220.78	357.119	-1.78012	7.08e-09	8.18296	6.60029	6.00001	20.5653	31.042	24.3377	NPGR2	protein NPGR2-like isoform X1
LOC115701171	308.067	485.427	130.707	-1.8755	7.29e-09	3.17733	2.2577	3.29349	15.3752	8.75921	10.4466	At1g09680	putative pentatricopeptide repeat-containing protein At1g09680 isoform X1
LOC115709993	236.441	356.759	116.122	-1.59611	7.39e-09	3.35474	2.332	2.82323	12.008	8.65838	7.25828		LOW QUALITY PROTEIN: uncharacterized protein LOC115709993
LOC115724136	288.312	458.637	117.987	-1.97677	7.39e-09	6.00248	4.28034	4.00969	17.4277	25.5008	16.2884	COS-1	glutelin type-A 2-like
LOC115697082	135.715	36.0865	235.344	2.70339	7.81e-09	7.76269	6.44222	8.73619	1.73723	0.604783	1.43285		uncharacterized protein LOC115697082
LOC115699309	735.833	1089.56	382.108	-1.51203	7.86e-09	8.60754	5.83211	7.27968	22.5961	18.2059	25.0997	RLP4	receptor-like protein 4
LOC115725541	3594.42	1460.23	5728.61	2.01058	8.17e-09	31.212	39.6517	31.0183	6.06376	11.2593	10.762	SAB	protein SABRE isoform X1
LOC115720519	21.6799	43.3599	0	-8.29443	8.32e-09	0	0	0	2.13071	1.7083	2.52957	VRN1	B3 domain-containing transcription factor VRN1-like
LOC115719685	1321.44	1879.41	763.479	-1.29994	8.69e-09	54.0587	38.0454	44.5467	124.108	133.974	100.12		uncharacterized protein LOC115719685
LOC115711272	879.028	1331.81	426.246	-1.64038	8.85e-09	17.6198	11.0178	20.1741	61.5677	51.6149	48.0644	At1g67340	F-box protein At5g50450
LOC115704609	341.022	534.378	147.667	-1.85449	8.88e-09	7.97313	6.10524	6.07848	20.2974	30.7209	26.7374	At4g19060	probable disease resistance protein At4g19060
LOC115697792	527.326	739.252	315.4	-1.23225	8.96e-09	6.99284	5.33352	5.76803	16.2296	14.5401	14.5756	SRF1	protein STRUBBELIG-RECEPTOR FAMILY 3-like
LOC115715640	981.083	412.883	1549.28	1.92256	9.2e-09	73.4678	87.5823	60.6816	17.1912	22.3031	24.6193	SGPP	haloacid dehalogenase-like hydrolase domain-containing protein Sgpp isoform X2
LOC115697742	860.238	447.032	1273.44	1.54405	9.39e-09	40.7962	34.6628	41.4445	18.9946	14.4968	10.5282	GWD3	uncharacterized protein LOC115697742 isoform X1
LOC115700866	496.549	794.316	198.782	-1.99724	9.64e-09	7.52081	4.00215	8.05857	30.1988	20.7188	31.4962	At4g28100	uncharacterized GPI-anchored protein At4g28100
LOC115695578	532.95	253.414	812.485	1.71963	1.01e-08	21.5793	14.066	19.9879	7.88842	6.46737	4.09771	CSLE1	cellulose synthase-like protein E1
LOC115702337	722.37	996.558	448.181	-1.15279	1.01e-08	11.9986	9.2553	10.6521	27.1783	25.0716	23.5417	NPF5.10	protein NRT1/ PTR FAMILY 5.10-like
LOC115696878	1785.96	741.889	2830.04	1.93141	1.07e-08	47.6395	69.1679	51.1497	14.2207	19.0242	14.7099	GAUT6	probable galacturonosyltransferase 6
LOC115706484	42.4122	0	84.8244	8.44648	1.14e-08	2.07937	6.65076	2.52551	0	0	0	PME63	putative pectinesterase 63
LOC115717360	61.9415	0.427672	123.455	8.0448	1.2e-08	5.09643	14.2661	5.33577	0.098911	0	0		polynucleotide 5'-hydroxyl-kinase grc3-like
LOC115709421	84.1263	0.456711	167.796	8.4461	1.22e-08	2.21448	15.0702	4.82308	0	0.0675209	0	EXPA9	expansin-A9-like
LOC115719012	712.064	1112.16	311.963	-1.82959	1.22e-08	14.9911	8.22661	12.2357	43.8685	34.864	54.8067	EXPA6	expansin-A6
LOC115719659	1121.16	1610.39	631.935	-1.33176	1.23e-08	18.2043	10.3054	12.7533	49.7091	33.5579	28.5745	PLC6	phosphoinositide phospholipase C 4-like
LOC115701293	470.359	763.03	177.687	-2.08126	1.33e-08	4.34441	2.49728	4.87171	16.6411	12.1802	24.1642	JAL3	jacalin-related lectin 3
LOC115717277	1448.63	554.829	2342.43	2.09064	1.34e-08	87.0652	133.685	90.8244	20.4372	32.0758	27.9861		uncharacterized protein LOC115717277 isoform X2
LOC115705007	40.1649	4.34556	75.9843	4.15864	1.35e-08	2.9965	2.60314	3.82847	0.174467	0.0591798	0.341759	PUB33	uncharacterized protein LOC115705007
LOC115702657	769.687	1130.73	408.644	-1.45012	1.42e-08	10.2973	7.45443	9.76902	21.81	27.4219	31.5793	PUB15	U-box domain-containing protein 15-like
LOC115719184	29.6678	59.1311	0.204428	-7.77753	1.51e-08	0	0	0.021549	0.942726	3.21375	2.12368	LSH1	protein LIGHT-DEPENDENT SHORT HYPOCOTYLS 1-like
LOC115700383	202.983	323.569	82.3975	-2.00784	1.53e-08	4.22168	1.6966	2.38179	13.1644	10.414	10.7068	IQD31	protein IQ-DOMAIN 31-like
LOC115722494	1277.37	682.472	1872.27	1.47601	1.56e-08	51.882	39.7503	52.3155	24.6736	15.5414	15.9109		uncharacterized protein LOC115722494
LOC115724552	20.998	41.996	0	-8.24629	1.68e-08	0	0	0	1.2227	2.07373	1.54685		LOW QUALITY PROTEIN: protein PELPK1-like
LOC115700963	1285.41	1786.17	784.646	-1.1849	1.79e-08	30.4686	22.8688	29.2689	62.05	69.969	68.0206	UVR8	ultraviolet-B receptor UVR8
LOC115723347	6638.79	11279.8	1997.76	-2.6967	1.85e-08	66.0061	45.6821	15.0809	216.455	333.267	220.266	SEOB	protein SIEVE ELEMENT OCCLUSION B-like
LOC115697978	216.128	91.0965	341.159	1.87692	1.89e-08	20.574	12.338	12.4531	3.91807	4.55665	4.38572	SPX2	SPX domain-containing protein 2-like
LOC115718061	40.3086	0	80.6171	8.36289	2.04e-08	0.802118	2.99375	1.2668	0	0	0	PEX3	LOW QUALITY PROTEIN: pollen-specific leucine-rich repeat extensin-like protein 3
LOC115725202	2248	3122.3	1373.69	-1.18177	2.06e-08	34.707	23.6736	32.6599	82.6766	68.9818	68.395	CNGC4	cyclic nucleotide-gated ion channel 4
LOC115702490	37.7447	0	75.4894	8.27846	2.14e-08	2.89963	8.47835	3.46257	0	0	0		pathogenesis-related protein 1B-like
LOC115712424	34.3035	68.1094	0.497684	-7.17698	2.14e-08	0	0.0195733	0.0161925	1.06259	2.9916	1.38765	Os06g0508700	probable methionine--tRNA ligase
LOC115718471	20.2959	40.5918	0	-8.15097	2.2e-08	0	0	0	1.23643	2.25153	2.48575	FLA11	fasciclin-like arabinogalactan protein 12
LOC115698006	36.8173	0	73.6346	8.24397	2.23e-08	2.70284	7.31591	2.98632	0	0	0	RALFL4	protein RALF-like 4
LOC115711309	58.4292	0.884383	115.974	7.07843	2.25e-08	3.0086	8.24155	3.49496	0.0626631	0.0637666	0		pathogenesis-related protein 1C
LOC115707913	1247.57	2210.09	285.044	-2.93501	2.29e-08	11.214	8.97132	12.0785	38.7291	157.968	67.1877	NIP6-1	aquaporin NIP6-1-like
LOC115714043	3655.47	2410.43	4900.51	1.02425	2.35e-08	217.064	181.275	218.108	104.476	110.889	108.409	BZIP53	bZIP transcription factor 2-like
LOC115697730	11550.9	6007.26	17094.5	1.51079	2.46e-08	235.598	293.425	260.975	101.657	84.0313	115.384	PPC1	phosphoenolpyruvate carboxylase
LOC115702950	405.929	629.64	182.219	-1.81818	2.6e-08	3.60393	2.08722	2.10128	9.69232	7.95142	10.9806	FPP7	filament-like plant protein 7 isoform X1
LOC115719378	684.19	1010.45	357.931	-1.49996	2.79e-08	9.6823	7.32846	7.67838	25.5502	20.2261	28.7723	TCP8	transcription factor TCP8
LOC115711649	3841.85	1919.56	5764.15	1.6065	2.86e-08	172.214	145.802	197.996	41.4955	76.1611	64.7067	PILS1	protein PIN-LIKES 3-like
LOC115711581	305.447	462.575	148.319	-1.63925	2.9e-08	6.62365	5.44165	6.43106	24.8523	15.6869	21.2986		uncharacterized protein LOC115711581 isoform X4
LOC115722332	199.117	325.481	72.7531	-2.16045	3.06e-08	1.53292	0.891316	1.22894	6.17115	3.90111	7.25769	IP5P7	type IV inositol polyphosphate 5-phosphatase 6-like isoform X1
LOC115717498	57.806	0	115.612	8.87465	3.16e-08	0.533718	5.12119	1.25016	0	0	0	CHX4	cation/H(+) antiporter 4-like
LOC115721020	149.252	260.329	38.174	-2.80783	3.29e-08	3.43826	1.71266	1.5287	9.9501	19.7527	18.2928	CRK29	cysteine-rich receptor-like protein kinase 29
LOC115711658	55.5045	104.936	6.07285	-4.16808	3.44e-08	0.36255	0.021386	0.141537	4.83748	1.92969	2.53957	UGT73C3	UDP-glycosyltransferase 73C3-like
LOC115716251	27.5595	54.3623	0.756695	-6.1899	3.46e-08	0.0294864	0.0278293	0.0230225	2.66906	0.973682	2.61417	PME68	probable pectinesterase 68
LOC115714085	30.9745	2.18066	59.7683	4.76921	3.49e-08	2.09985	1.64724	2.19314	0.093151	0.0473957	0.0912356	RT	anthocyanidin-3-O-glucoside rhamnosyltransferase-like
LOC115697551	2123.09	2964	1282.17	-1.21082	3.51e-08	34.1158	22.8918	29.6851	68.7251	75.9804	68.0237	MPK9	mitogen-activated protein kinase 9-like isoform X1
LOC115704436	257.274	404.28	110.268	-1.8736	3.64e-08	1.92171	0.922402	1.62905	6.6204	4.90484	5.74951	ALE2	LOW QUALITY PROTEIN: receptor-like serine/threonine-protein kinase ALE2
LOC115723301	26.9654	53.3785	0.552267	-6.7395	3.99e-08	0.0237726	0.0224366	0	1.38043	1.94185	1.59065	WAV3	probable E3 ubiquitin-protein ligase EDA40
LOC115706055	267.674	403.402	131.946	-1.60637	3.99e-08	1.23718	0.772054	1.26685	3.17522	3.65413	3.74323	DCL1	LOW QUALITY PROTEIN: endoribonuclease Dicer homolog 1-like
LOC115698164	129.869	203.55	56.1882	-1.84677	4.21e-08	0.91097	0.584206	0.911886	3.5904	2.9229	2.73511	FLS2	LRR receptor-like serine/threonine-protein kinase FLS2
LOC115717403	300.078	460.585	139.572	-1.71639	4.24e-08	5.04227	2.7527	4.92116	16.0413	15.2499	12.9413	At4g16563	probable aspartyl protease At4g16563
LOC115716326	163.397	36.0641	290.731	2.90282	4.5e-08	16.2145	6.32367	6.21493	1.73937	0.558949	1.47945	UFGT	anthocyanidin 3-O-glucosyltransferase 7-like
LOC115721349	46.8131	0	93.6262	8.58366	4.72e-08	2.63301	15.7834	4.11162	0	0	0		uncharacterized protein LOC115721349
LOC115697804	25.6976	0	51.3953	7.72648	5.13e-08	2.21716	2.87727	2.16391	0	0	0	LIMYB	L10-interacting MYB domain-containing protein-like
LOC115724948	3062.63	1471.15	4654.11	1.68595	5.19e-08	108.557	105.506	124.155	24.7137	48.9375	40.3537		uncharacterized protein LOC115724948
LOC115718075	34.8576	0	69.7152	8.16409	5.24e-08	5.56489	17.0124	6.51748	0	0	0		uncharacterized protein LOC115718075
LOC115713002	537.929	848.348	227.509	-1.80765	5.28e-08	9.59866	4.96331	6.79686	40.9401	28.972	14.6045	At3g17800	UV-B-induced protein At3g17800, chloroplastic-like
LOC115705533	24.0512	46.8277	1.27472	-5.25161	5.4e-08	0.0767199	0.0241362	0.0199673	1.485	1.15559	2.01058	VAB	VAN3-binding protein isoform X1
LOC115723016	980.007	1364.82	595.19	-1.19616	5.4e-08	20.6138	17.4685	21.0259	55.0504	41.9555	48.1561	SWI3B	SWI/SNF complex subunit SWI3B
LOC115707886	2146.45	3397.24	895.657	-1.89115	5.53e-08	22.5112	13.7378	27.6417	116.861	75.7919	63.8504		uncharacterized protein LOC115707886
LOC115703857	18.0609	36.1219	0	-8.03162	5.78e-08	0	0	0	1.98918	2.24109	1.60037	RE1	uncharacterized protein LOC115703857
LOC115725590	2296.18	3222	1370.37	-1.23193	5.79e-08	11.5523	7.84645	9.9681	29.2093	20.6078	23.7801	DEK1	calpain-type cysteine protease DEK1
LOC115698623	11501	18301.3	4700.72	-1.9685	6.43e-08	250.063	147.836	174.515	856.32	487.973	1025.43	TPRP-F1	36.4 kDa proline-rich protein-like isoform X1
LOC115705523	362.55	510.849	214.251	-1.25309	6.56e-08	5.76611	4.28879	4.83006	14.5436	11.6141	11.7853	ROPGAP3	rho GTPase-activating protein 5
LOC115705581	5143.12	3346.34	6939.91	1.0536	6.87e-08	216.573	163.427	195.244	113.263	87.8379	95.2821	CYP90A1	cytochrome P450 90A1
LOC115713809	505.117	151.426	858.807	2.50722	6.97e-08	12.8731	29.2238	15.0469	3.25234	3.97154	3.94998	PUB15	U-box domain-containing protein 15
LOC115724461	1134.31	1600.6	668.032	-1.26086	7.1e-08	11.1488	8.51744	10.1907	27.1983	21.1901	28.0151	GLR3.3	glutamate receptor 3.3
LOC115701369	955.108	1539.98	370.239	-2.00163	7.87e-08	33.0614	25.468	39.3704	224.132	98.8258	112.908	CPC	MYB-like transcription factor ETC1
LOC115718892	28.3289	56.1601	0.497684	-6.85963	8.01e-08	0	0.0167634	0.013868	1.63808	0.67912	1.57469		uncharacterized protein LOC115718892
LOC115709961	203.01	326.971	79.0486	-2.04193	8.03e-08	2.72196	1.33757	2.51168	7.79925	11.338	9.33223	IQM3	LOW QUALITY PROTEIN: IQ domain-containing protein IQM3-like
LOC115720852	121.719	201.393	42.0443	-2.31254	8.28e-08	1.08481	0.424524	0.547456	3.81847	2.80507	3.73995		uncharacterized protein LOC115720852 isoform X1
LOC115719688	193.786	314.594	72.9777	-2.02757	8.47e-08	1.55706	1.44045	1.04721	10.4265	4.3673	4.20347		cysteine synthase-like
LOC115696993	40420.4	69311.1	11529.8	-2.54384	8.55e-08	785.238	414.397	597.026	6509.07	1516.76	3496.74	CAB3	chlorophyll a-b binding protein of LHCII type 1
LOC115709957	816.18	360.575	1271.78	1.85512	8.83e-08	28.2804	35.6599	30.4888	8.39843	6.88755	13.7443	CRYD	cryptochrome DASH, chloroplastic/mitochondrial
LOC115712812	47.7547	91.9035	3.60581	-5.21228	8.97e-08	0.204227	0.0160625	0.0132881	2.47065	1.0944	2.53372	ANT	AP2-like ethylene-responsive transcription factor CRL5
LOC115712885	1087.04	320.71	1853.37	2.56326	8.98e-08	77.7408	118.68	74.1911	17.0457	8.52957	25.8706	ABCI19	ABC transporter I family member 19
LOC115708054	471.4	796.191	146.608	-2.39212	9.27e-08	9.85031	7.881	8.90123	85.2265	24.4192	46.4209		protein FAM170B
LOC115724664	121.438	224.234	18.6411	-3.59758	9.65e-08	0.374269	1.34872	0.451619	6.91511	13.8964	8.65113	PER25	peroxidase 25 isoform X1
LOC115696524	17.1197	34.2394	0	-7.92578	9.93e-08	0	0	0	7.26205	5.82238	4.09521	MED26C	probable mediator of RNA polymerase II transcription subunit 26c
LOC115718857	33.7173	0.456711	66.9779	7.1351	1.03e-07	1.7804	1.37875	2.4416	0	0.0396703	0	HLS1	probable N-acetyltransferase HLS1
LOC115717160	125.746	35.1669	216.325	2.75054	1.04e-07	4.22404	7.05031	4.64654	0.497532	0.831769	1.49671	TPX2	protein TPX2-like isoform X1
LOC115695155	22.512	0	45.024	7.53559	1.06e-07	3.89597	3.2174	4.29127	0	0	0	CHMP1B	ESCRT-related protein CHMP1B-like
LOC115701547	148.464	234.895	62.033	-1.89849	1.09e-07	2.01717	1.6515	1.80268	10.3353	5.44874	6.50461	EDA2	lysosomal Pro-X carboxypeptidase-like
LOC115709645	1599.65	673.451	2525.85	1.9419	1.1e-07	104.828	159.991	103.169	27.1115	35.3796	44.7153	UBC4	ubiquitin-conjugating enzyme E2-23 kDa-like
LOC115718719	11301.3	5340.13	17262.4	1.73961	1.1e-07	423.917	564.056	419.338	114.501	153.012	205.163		UTP--glucose-1-phosphate uridylyltransferase
LOC115705522	221.556	353.968	89.1434	-1.96461	1.13e-07	1.98383	1.4774	1.56105	4.79109	8.24251	8.16664		uncharacterized protein LOC115705522
LOC115722576	3610.46	5031.46	2189.46	-1.20268	1.14e-07	50.2589	36.3858	39.3896	96.644	99.5008	112.651	TKT2	DXPS1, partial
LOC115709525	31.7859	0	63.5718	8.02391	1.24e-07	0.664769	2.30616	0.967943	0	0	0	PUB52	U-box domain-containing protein 35-like
LOC115722348	1578.68	2401.38	755.973	-1.62399	1.28e-07	20.7502	20.5633	24.7355	99.9714	75.02	50.8145	TULP3	tubby-like F-box protein 3
LOC115712859	287.873	409.455	166.29	-1.30031	1.3e-07	10.5327	9.15474	9.83025	25.4351	25.4574	26.9608	MLP423	MLP-like protein 423
LOC115712432	319.976	52.8508	587.102	3.61516	1.35e-07	6.37605	22.4454	8.13985	0.406796	1.78321	1.53243		putative WEB family protein At1g65010, chloroplastic
LOC115708196	25.3717	0	50.7434	7.70753	1.38e-07	1.9663	3.51416	1.99256	0	0	0	TIP5-1	probable aquaporin TIP5-1
LOC115714478	690.623	426.445	954.801	1.16574	1.4e-07	29.156	27.0348	27.8995	14.8512	13.4195	12.1012	SYP112	LOW QUALITY PROTEIN: syntaxin-112-like
LOC115699911	53.7139	92.1933	15.2345	-2.58793	1.44e-07	0.903044	0.503629	0.897379	4.13618	5.77848	4.73776	DOF3.4	dof zinc finger protein DOF1.6
LOC115710286	30.5791	0	61.1583	7.97433	1.47e-07	1.61901	4.96608	1.95935	0	0	0	PER65	peroxidase 65-like
LOC115716528	25.2422	0	50.4844	7.70001	1.5e-07	0.284892	0.520228	0.294974	0	0	0	GNL2	ARF guanine-nucleotide exchange factor GNL2
LOC115715303	25.4809	0	50.9617	7.71257	1.52e-07	2.16038	4.21697	2.41518	0	0	0	MIZ1	protein MIZU-KUSSEI 1
LOC115702611	3889.44	1520.95	6257.93	2.05185	1.52e-07	126.309	182.738	134.585	26.7227	53.7285	36.6092	SAC7	phosphoinositide phosphatase SAC7-like
LOC115723018	4908.01	2505.71	7310.32	1.59211	1.53e-07	187.286	181.191	195.479	43.1855	80.92	82.3819		glutathione reductase, chloroplastic
LOC115712497	1235.66	787.399	1683.91	1.09703	1.54e-07	43.381	40.119	46.442	20.2229	23.318	21.4814	FBX6	F-box only protein 6
LOC115697869	258.763	384.955	132.571	-1.51201	1.59e-07	7.5895	5.99692	7.71728	16.9562	22.0094	26.7934	ATL33	RING-H2 finger protein ATL33
LOC115716468	149.942	57.3469	242.538	2.13939	1.6e-07	6.43982	4.12987	7.84837	0.881292	1.68601	2.00256	ALMT12	aluminum-activated malate transporter 14-like
LOC115719630	31411.2	51561.2	11261.1	-2.26095	1.68e-07	251.352	138.374	477.417	1273.14	1762.26	1099.18	ASN1	Asparagine synthase, glutamine-hydrolyzing
LOC115712129	1420.76	2157.84	683.673	-1.60227	1.69e-07	11.1144	7.65351	11.0616	48.8813	27.3789	24.2573	CAMTA4	calmodulin-binding transcription activator 4 isoform X1
LOC115696924	26972.5	45582	8362.99	-2.40213	1.74e-07	535.2	295.015	425.404	4071.14	1019.91	2213.84	CAB3	chlorophyll a-b binding protein of LHCII type 1-like
LOC115714232	368.004	516.342	219.666	-1.2306	1.82e-07	4.2123	3.17771	4.29036	9.31008	9.62603	10.2646	RBG2	cleavage and polyadenylation specificity factor subunit CG7185
LOC115700071	22.3241	0	44.6483	7.48666	1.86e-07	2.06309	0.902338	1.17866	0	0	0		uncharacterized protein LOC115700071
LOC115696945	85.7241	140.814	30.6339	-2.2279	1.98e-07	1.26849	1.59627	2.34765	9.86933	8.0835	7.78027		uncharacterized protein LOC115696945
LOC115724186	621.654	216.662	1026.65	2.50091	2e-07	40.6725	39.0187	44.7204	18.6381	5.46883	4.42373	At5g08350	putative GEM-like protein 8
LOC115712431	22.2441	44.0249	0.463439	-6.49379	2.08e-07	0.0278818	0	0.0217697	1.52381	1.74448	1.49248	PLP3	patatin-like protein 3
LOC115700704	323.978	540.662	107.293	-2.37232	2.13e-07	4.48664	1.00387	2.29514	17.7695	11.7973	11.193	NFD4	protein NUCLEAR FUSION DEFECTIVE 4-like
LOC115705617	1441.58	1955.76	927.391	-1.07479	2.16e-07	9.15656	8.31115	11.3614	20.53	18.9153	25.4566	ARF19	auxin response factor 19-like isoform X1
LOC115706969	19.1204	38.2407	0	-8.03772	2.25e-07	0	0	0	0.371062	1.47606	1.05726	LAC5	LOW QUALITY PROTEIN: laccase-12-like
LOC115698165	395.956	232.795	559.116	1.26434	2.34e-07	26.8122	20.1675	28.626	11.8276	11.0704	10.5932	AIRP2	E3 ubiquitin-protein ligase AIRP2
LOC115710566	3261.81	1724.28	4799.34	1.4851	2.37e-07	113.466	149.857	119.093	45.0251	47.5639	56.6831	GAL1	galactokinase-like
LOC115705295	284.333	438.674	129.992	-1.76271	2.47e-07	4.6052	3.66874	3.38303	17.8447	9.59584	14.9099	At1g57790	F-box only protein 6-like
LOC115709630	1112.35	1650.56	574.142	-1.49935	2.51e-07	7.32629	6.73834	8.84196	29.1334	24.4922	16.9405	TPS9	Trehalose-phosphatase
LOC115697882	589.359	222.012	956.705	2.10951	2.53e-07	30.889	13.4394	33.5424	6.09865	7.8813	4.87387	At4g12770	uncharacterized protein LOC115697882 isoform X1
LOC115722495	148.076	247.429	48.7238	-2.35585	2.54e-07	1.3453	1.61403	0.996983	8.60639	4.6762	8.69642		uncharacterized protein LOC115722495 isoform X1
LOC115698722	82.0448	132.632	31.458	-2.06508	2.57e-07	1.95259	1.16181	1.7897	8.98952	6.12315	6.81652	OFP6	transcription repressor OFP6-like
LOC115716600	618.87	861.633	376.108	-1.19538	2.62e-07	15.4172	10.6596	13.8057	36.7442	28.6112	31.9576	MIND1	putative septum site-determining protein minD homolog, chloroplastic
LOC115696971	404.404	163.685	645.123	2.09087	2.7e-07	17.2904	11.7878	19.0271	7.08722	3.42925	2.51799	CAT1	cationic amino acid transporter 1-like
LOC115697626	62.1053	110.312	13.8988	-3.14731	2.71e-07	0.116085	0.310425	0.543826	3.27131	2.28653	2.75095	rglB	rhamnogalacturonate lyase B-like isoform X3
LOC115704105	16.1457	32.2914	0	-7.8722	2.75e-07	0	0	0	2.18353	1.14683	1.86268		uncharacterized protein LOC115704105
LOC115700703	1383.36	1958.65	808.082	-1.27268	2.81e-07	18.9804	13.311	17.8711	44.6925	49.4369	35.0472	NFD4	protein NUCLEAR FUSION DEFECTIVE 4
LOC115698550	544.513	97.8258	991.201	3.34469	2.82e-07	14.6023	33.6618	14.7076	1.46518	4.2826	1.12972		uncharacterized protein LOC115698550 isoform X1
LOC115715744	119.066	188.858	49.2752	-1.96395	2.83e-07	1.11056	0.965941	1.85323	5.95048	4.61715	5.42744	GRF8	growth-regulating factor 7-like isoform X1
LOC115711491	1554.76	350.594	2758.93	2.98796	2.86e-07	81.1781	23.2523	85.9803	4.39939	13.8783	6.55572	At5g03795	probable glycosyltransferase At5g03795 isoform X1
LOC115712565	669.883	1077.32	262.451	-2.03593	2.86e-07	9.86118	8.41827	6.47408	36.7215	23.0028	49.8366	At4g06744	uncharacterized protein At4g06744-like
LOC115699135	3987.41	2104.79	5870.03	1.51729	2.91e-07	195.323	177.246	198.781	105.859	54.8188	60.2228	AAT1	acetyl-CoA acetyltransferase, cytosolic 1
LOC115724183	9603.14	16368.8	2837.43	-2.53612	2.93e-07	68.1702	23.9082	83.8521	280.139	514.854	253.913	BXL1	putative beta-D-xylosidase
LOC115706707	187.044	298.981	75.1076	-2.03679	2.94e-07	4.72073	2.61296	2.41106	11.0935	15.7921	14.1903	EXPA4	expansin-A4
LOC115702207	30.5422	0	61.0844	7.96344	2.95e-07	0.696642	2.90569	1.1054	0	0	0	GLOX1	aldehyde oxidase GLOX1-like
LOC115723320	361.486	520.316	202.657	-1.36299	2.97e-07	3.48686	2.12177	2.91056	8.11002	7.09665	7.98163	CR4	serine/threonine-protein kinase-like protein ACR4
LOC115721967	2557.97	3607.24	1508.71	-1.22305	3.05e-07	62.5754	42.053	49.1633	183.591	109.677	100.048	BBX24	B-box zinc finger protein 24 isoform X1
LOC115695695	442.044	681.304	202.785	-1.72477	3.4e-07	14.7872	8.02959	15.0647	59.2454	37.8455	37.4423	TIL	temperature-induced lipocalin-1-like
LOC115697724	1670.82	2460.09	881.544	-1.49376	3.58e-07	35.1087	18.6001	25.1137	89.8806	60.2145	82.9043		uncharacterized protein LOC115697724
LOC115702321	550.53	164.252	936.807	2.70489	3.79e-07	25.9501	40.458	24.2582	8.4152	7.32647	1.7858	COR27	uncharacterized protein LOC115702321
LOC115697403	529.7	730.999	328.402	-1.15497	3.81e-07	8.38248	5.57505	6.50493	19.244	14.5092	14.8216	At4g31140	glucan endo-1,3-beta-glucosidase 5
LOC115714193	1012.59	1445.02	580.161	-1.31644	3.81e-07	14.0403	8.06871	12.965	31.3361	29.4878	31.4343		uncharacterized protein LOC115714193 isoform X1
LOC115711463	467.759	679.12	256.398	-1.37125	3.82e-07	5.49891	4.64694	5.61453	11.3854	14.0855	19.0195		LOW QUALITY PROTEIN: uncharacterized protein LOC115711463
LOC115705455	1356.41	2102.37	610.455	-1.80577	3.97e-07	28.8227	12.5283	18.2719	73.8391	55.8836	86.3426	AED3	aspartyl protease AED3-like
LOC115702335	961.033	1296.75	625.316	-1.05465	3.99e-07	15.2333	11.7012	13.1039	31.2202	27.0871	30.4309	PATL3	patellin-3
LOC115708138	276.841	390.729	162.953	-1.25932	4e-07	7.61363	5.83431	7.28078	18.7891	18.2095	16.0075	TET6	tetraspanin-6
LOC115697442	1554.63	727.327	2381.93	1.73402	4.16e-07	27.5646	35.2274	32.9881	6.80198	13.6486	11.0535	JMJ14	lysine-specific demethylase JMJ18-like
LOC115695758	14.7352	29.4703	0	-7.73081	4.45e-07	0	0	0	2.03895	1.99187	1.43786	MYB113	transcription factor MYB113-like
LOC115721935	769.917	266.874	1272.96	2.36357	4.47e-07	36.5436	32.0264	40.1735	2.93187	11.5662	9.6375	PHT1-4	probable inorganic phosphate transporter 1-7
LOC115701044	2294.11	1383.5	3204.73	1.22082	4.55e-07	73.3284	71.3289	77.9533	27.7247	39.1309	36.0241	AGPS1	glucose-1-phosphate adenylyltransferase large subunit 1
LOC115702674	4499.76	2156	6843.52	1.69495	4.56e-07	197.721	299.956	212.932	66.3385	74.4201	103.577	ARAC1	rac-like GTP-binding protein ARAC1
LOC115695868	84.9727	160.956	8.98943	-4.14458	4.58e-07	0.401069	0.0222665	0.386831	6.56777	2.46016	5.80129	At3g13620	probable polyamine transporter At3g13620
LOC115715085	1223.66	1986.84	460.474	-1.98612	4.66e-07	16.4803	9.68553	16.6568	98.1674	65.9825	31.9651	At3g17800	UV-B-induced protein At3g17800, chloroplastic-like
LOC115700953	1127.93	369.869	1885.98	2.34974	4.68e-07	27.0636	47.6846	28.9986	9.0845	4.12071	9.2891	ISA3	isoamylase 3, chloroplastic
LOC115720428	217.267	40.3861	394.147	4.2278	4.75e-07	4.51097	9.46963	4.87757	1.93774	0.118787	0.137197		uncharacterized protein LOC115720428
LOC115719290	862.118	291.618	1432.62	2.3097	5.02e-07	12.5367	28.2223	13.7549	3.612	3.82718	4.88717	KIN14G	kinesin-like protein KIN-14I
LOC115703914	192.821	283.631	102.012	-1.4752	5.02e-07	6.88632	4.69884	5.74003	15.7345	17.3863	18.0572	SAUR76	auxin-responsive protein SAUR76-like
LOC115721227	15.6577	31.3155	0	-7.76112	5.13e-07	0	0	0	1.41539	1.48998	0.573635		uncharacterized protein LOC115721227
LOC115715775	642.056	1070.39	213.719	-2.20976	5.46e-07	8.64642	6.45308	5.50466	20.2651	32.6438	57.0975	AMAT	methanol O-anthraniloyltransferase-like
LOC115703748	293.249	426.079	160.419	-1.40862	5.54e-07	7.24195	5.73761	6.38066	22.0703	14.5493	18.5046		uncharacterized protein LOC115703748
LOC115710302	730.389	1012.46	448.316	-1.17572	5.56e-07	17.5299	14.9691	14.1815	45.2284	32.2675	35.9684	AVT1I	amino acid transporter AVT1J-like
LOC115715756	289.945	465.01	114.88	-2.01928	5.7e-07	1.57192	0.872694	1.9172	6.96609	4.07114	7.56186		uncharacterized protein LOC115715756 isoform X1
LOC115712818	2504.53	1627.7	3381.35	1.05477	5.8e-07	76.6349	53.4572	77.7427	36.9323	33.6696	35.6388	AGPS1	glucose-1-phosphate adenylyltransferase large subunit 1-like
LOC115712920	1755.37	2372.18	1138.56	-1.05132	5.88e-07	28.5105	22.3151	28.6336	69.178	55.711	51.9544	LPR1	multicopper oxidase LPR1-like
LOC115713903	14.2793	28.5585	0	-7.67804	5.91e-07	0	0	0	1.53539	1.73603	2.25573	ZFP11	circumsporozoite protein-like
LOC115701661	1361.31	1894.41	828.214	-1.18004	6.48e-07	15.2763	10.8228	14.1736	41.4669	28.17	28.6728	IQD32	protein IQ-DOMAIN 32
LOC115705045	67.3423	20.3507	114.334	2.53917	6.73e-07	2.92668	2.10367	3.07203	0.264819	0.640022	0.616013	BHLH66	transcription factor bHLH110-like isoform X1
LOC115724435	596.77	225.574	967.966	2.08965	6.74e-07	24.713	20.3018	33.1076	4.8657	9.94116	4.43316	MDL1	(R)-mandelonitrile lyase 1-like
LOC115708056	1309.49	1983.59	635.38	-1.68085	6.89e-07	15.5625	6.10454	9.06984	35.3271	30.1356	35.2564	FH1	formin-like protein 2
LOC115713440	2002.12	3004.24	1000.01	-1.54379	6.95e-07	38.4157	28.7535	38.6937	138.504	131.009	69.5512		uncharacterized protein LOC115713440
LOC115699742	603.716	1064.4	143.027	-3.20257	7.03e-07	10.2532	0.845565	2.44831	43.6936	26.427	33.1371		LOW QUALITY PROTEIN: proline-rich extensin-like protein EPR1
LOC115696310	2524.33	3906.18	1142.47	-1.87277	7.28e-07	72.4232	35.0042	28.5271	200.013	110.686	183.677	E6	protein E6-like
LOC115702355	2694.8	3784.87	1604.73	-1.22456	7.35e-07	44.764	32.3361	43.3117	129.456	83.1565	90.5918	RMR2	receptor homology region, transmembrane domain- and RING domain-containing protein 2
LOC115720959	990.124	1460.08	520.17	-1.47846	7.37e-07	9.7074	6.02927	10.8323	32.8263	22.9293	23.2307		neurofilament medium polypeptide isoform X1
LOC115702598	3860.54	2178.91	5542.16	1.36537	7.45e-07	154.986	187.262	157.631	59.2811	68.7742	84.6073	IDH2	hypothetical protein FNV43_RR21938
LOC115700924	186.6	42.5805	330.62	2.95598	7.56e-07	5.06555	12.7296	5.88442	0.879209	1.68202	0.826685	CRK43	putative cysteine-rich receptor-like protein kinase 43 isoform X1
LOC115708017	70.2712	118.099	22.4429	-2.3877	7.59e-07	0.613399	0.906148	0.603872	5.3292	3.33726	3.61358		uncharacterized protein LOC115708017
LOC115719056	430.092	121.091	739.093	4.44279	7.63e-07	36.0425	68.034	35.0093	0.366409	1.58466	23.0577		uncharacterized protein At4g13230
LOC115719187	824.972	1150.8	499.146	-1.2064	7.76e-07	14.2748	13.6555	15.8762	32.9893	41.5732	33.5271	NPC2	non-specific phospholipase C2
LOC115713051	2925.41	1341.91	4508.91	1.74934	8.23e-07	90.0499	150.888	96.9965	36.2128	35.0448	39.1923	PP2A	serine/threonine-protein phosphatase PP2A catalytic subunit
LOC115721955	59.3574	106.704	12.0108	-3.19944	8.35e-07	0.849782	0.334178	0.38704	5.44252	2.4615	6.81133		desiccation-related protein PCC13-62-like
LOC115699253	972.02	1312.5	631.543	-1.04844	8.43e-07	8.73781	6.78734	8.84838	16.1895	17.7447	19.9669	RPK2	LRR receptor-like serine/threonine-protein kinase RPK2
LOC115719514	2637.25	1019.18	4255.33	2.06432	9.03e-07	95.0984	140.419	93.3713	20.8371	41.2722	23.6522	PAE10	pectin acetylesterase 10-like
LOC115705871	862.07	1153.55	570.587	-1.01654	9.05e-07	14.6122	12.3186	12.3895	31.9751	26.3546	27.021	ROPGAP3	rho GTPase-activating protein 5-like
LOC115705475	337.662	189.813	485.511	1.37031	9.24e-07	14.6648	10.3073	14.3385	4.61571	5.159	6.52181	At5g03795	probable glycosyltransferase At5g03795
LOC115697940	482.564	659.597	305.53	-1.11027	9.32e-07	9.9042	6.80796	8.50989	20.6228	19.7284	17.5888		uncharacterized protein LOC115697940 isoform X1
LOC115701162	5898.67	2195.33	9602.01	2.12723	9.38e-07	173.598	328.376	206.445	51.9237	81.1131	44.8668	POX2	proline dehydrogenase 2, mitochondrial-like
LOC115698997	22.4343	0	44.8685	7.52761	9.61e-07	1.91371	4.87117	2.26393	0	0	0	NOI4	protein NOI4 isoform X1
LOC115720939	1338.75	1934.84	742.661	-1.38104	9.63e-07	18.1127	9.82952	16.2887	37.2596	43.9306	40.1184	RBOHH	putative respiratory burst oxidase homolog protein H
LOC115713123	38.1892	0.456711	75.9217	7.32302	9.65e-07	4.65434	18.0941	6.05674	0	0.192598	0		anther-specific protein BCP1
LOC115703126	560.616	227.889	893.342	2.01612	9.75e-07	39.8843	64.7749	38.1399	9.58758	13.1397	17.1906	At5g01610	uncharacterized protein LOC115703126
LOC115711655	1007	263.782	1750.22	2.84774	1e-06	39.248	60.7521	39.6863	2.23182	12.3345	8.25375	At5g54860	probable folate-biopterin transporter 4
LOC115718081	1194.14	1778.13	610.14	-1.54377	1.03e-06	22.5534	13.7301	14.6983	42.7378	51.5605	63.2477		glycine-rich cell wall structural protein-like
LOC115706123	564.885	856.479	273.29	-1.64705	1.06e-06	4.80891	4.24237	5.10287	12.3075	21.5268	13.415	At4g29180	probable LRR receptor-like serine/threonine-protein kinase At4g29180
LOC115722907	1611.89	2634.67	589.096	-2.16118	1.07e-06	34.6114	21.6744	32.3072	179.159	64.2162	178.356	GUN4	tetrapyrrole-binding protein, chloroplastic
LOC115718912	2095.22	882.738	3307.71	1.90508	1.1e-06	58.2161	67.098	62.6355	23.0735	9.89784	21.5141	Os12g0624000	5-methyltetrahydropteroyltriglutamate--homocysteine methyltransferase 2
LOC115714559	304.869	170.479	439.26	1.3757	1.12e-06	27.5314	24.2187	24.492	9.17475	10.0866	12.4361	RGP1	ras-related protein RABA4c-like
LOC115697780	2008.9	888.711	3129.08	1.82511	1.12e-06	88.6964	121.133	96.8853	21.9624	42.9791	29.3705	CBSX5	CBS domain-containing protein CBSX5-like
LOC115716855	14.6441	29.2883	0	-7.72296	1.13e-06	0	0	0	0.419555	0.975871	0.58704	LRK10	rust resistance kinase Lr10-like
LOC115698238	358.574	601.353	115.796	-3.085	1.2e-06	10.768	2.32208	0.723495	32.6338	18.0481	24.2661	EXPA8	expansin-A4-like
LOC115708203	251.863	372.755	130.971	-1.50496	1.22e-06	4.7807	3.99041	4.35841	16.849	9.98967	13.313	BZIP02	basic leucine zipper 34
LOC115723428	400.282	651.647	148.917	-2.33558	1.23e-06	15.6291	5.17572	4.3888	30.2051	49.7988	35.1645	GSDA	guanosine deaminase-like isoform X1
LOC115718038	18.3262	36.4479	0.204428	-7.10908	1.25e-06	0	0	0.106932	3.74244	9.99692	5.49823		uncharacterized protein LOC115718038
LOC115697330	1224.11	640.539	1807.68	1.52145	1.26e-06	45.7689	50.5545	52.5682	12.4945	23.6807	20.3832	AGT3	alanine--glyoxylate aminotransferase 2 homolog 2, mitochondrial-like
LOC115723252	502.931	779.755	226.107	-1.81441	1.28e-06	5.72556	5.77906	10.3689	30.1055	30.8661	19.3325	NAC047	NAC transcription factor 29-like
LOC115702138	16.0545	32.109	0	-7.85294	1.32e-06	0	0	0	1.02008	3.54666	1.58192	HIPP39	heavy metal-associated isoprenylated plant protein 39-like
LOC115697797	483.28	668.726	297.835	-1.16832	1.34e-06	7.44854	7.15979	6.49088	18.7631	16.0877	16.2404	UVR8	ultraviolet-B receptor UVR8 isoform X1
LOC115699512	652.673	954.428	350.918	-1.44354	1.4e-06	6.95229	6.0991	6.40868	23.0414	13.4402	20.4671	BHLH49	transcription factor bHLH49
LOC115698930	1144.44	1565.67	723.208	-1.11855	1.47e-06	13.9089	8.61098	11.2683	28.5712	23.2196	25.8919	TMK3	receptor-like kinase TMK3
LOC115695865	149.632	27.8439	271.421	3.26783	1.51e-06	6.60086	6.02676	11.1107	0.285924	1.78732	0.480076		alpha-humulene synthase-like
LOC115718147	363.507	591.749	135.265	-2.08646	1.53e-06	4.07784	2.69407	6.81358	9.65746	28.1124	24.1929	AS	hydroquinone glucosyltransferase-like
LOC115702402	23.0525	1.31869	44.7863	5.0841	1.54e-06	1.39781	1.39686	1.64778	0.04681	0.0476343	0.0458475	STY13	serine/threonine-protein kinase STY13-like isoform X1
LOC115722184	31.8018	0.434305	63.1693	7.07867	1.56e-06	1.24517	3.72145	1.50461	0	0	0.0495927	At1g25240	putative clathrin assembly protein At1g25240
LOC115722025	637.79	883.495	392.085	-1.16288	1.57e-06	6.53209	4.76651	6.37278	13.0119	12.769	16.545	At3g28040	probably inactive leucine-rich repeat receptor-like protein kinase At3g28040
LOC115708346	233.408	386.563	80.2528	-2.23712	1.58e-06	1.23792	0.423315	1.02258	3.75352	3.57018	6.12224	RPPL1	LOW QUALITY PROTEIN: putative disease resistance RPP13-like protein 1
LOC115698805	186.336	37.9272	334.744	3.27007	1.62e-06	8.15917	24.4529	8.66172	2.3225	2.3012	0.658478		uncharacterized protein LOC115698805
LOC115699476	3042.89	4208.82	1876.97	-1.16438	1.64e-06	26.6535	19.1439	26.7672	66.502	46.746	60.0725	ARF6	auxin response factor 6-like
LOC115698684	2540.35	1047.39	4033.31	2.08482	1.66e-06	58.0183	94.5843	62.0202	9.45174	22.425	28.8539	FIM5	fimbrin-5-like
LOC115715277	306.625	475.089	138.162	-1.76684	1.68e-06	8.11516	2.92181	4.36493	28.5923	13.5815	13.6754	At1g78860	epidermis-specific secreted glycoprotein EP1-like
LOC115711611	23207.5	12361.8	34053.2	1.49166	1.71e-06	966.136	1308.1	986.228	341.988	406.565	537.87	ANT1	ADP,ATP carrier protein 1, mitochondrial-like
LOC115702881	619.303	891.952	346.655	-1.37482	1.72e-06	11.6729	6.14218	8.51719	25.5817	20.754	25.2976	RLP22	probably inactive leucine-rich repeat receptor-like protein kinase IMK2
LOC115697490	798.548	1150.44	446.658	-1.36561	1.73e-06	9.22793	5.523	8.31435	23.6885	16.5757	22.7073	SBT2.2	subtilisin-like protease SBT2.2 isoform X1
LOC115718472	222.799	369.894	75.7037	-2.02335	1.78e-06	4.44964	3.60495	2.70558	37.3923	12.1817	7.70672	AHP1	histidine-containing phosphotransfer protein 1-like
LOC115707762	1302.45	1783.23	821.675	-1.1203	1.78e-06	20.9704	12.8227	17.8047	39.7947	38.5006	40.3234		calcium-dependent protein kinase 21-like
LOC115718547	4101.62	2256.74	5946.5	1.39784	1.79e-06	95.813	127.849	95.7531	46.5847	42.0622	43.4841	TRP5	telomere repeat-binding protein 5-like isoform X1
LOC115715159	46.593	5.23407	87.952	4.93787	1.91e-06	6.67072	10.4931	6.70506	0	0.133259	1.41086		uncharacterized protein LOC115715159
LOC115711996	188.754	296.505	81.0026	-1.94547	1.93e-06	7.24081	5.42692	2.86833	26.7335	14.7125	20.1277		uncharacterized protein LOC115711996
LOC115709438	2380.24	3518.36	1242.13	-1.49308	1.94e-06	15.0429	11.0703	13.7889	54.2732	26.4811	40.2733	ABCB1	ABC transporter B family member 1
LOC115715005	945.17	1441.73	448.609	-1.86031	1.94e-06	27.455	13.6365	7.07656	57.0422	74.3101	33.177	At1g78850	epidermis-specific secreted glycoprotein EP1-like
LOC115720417	17.6966	35.3931	0	-7.98214	1.95e-06	0	0	0	0.530031	3.05641	1.09595	SCT	spermidine coumaroyl-CoA acyltransferase-like
LOC115700530	2297.81	1269.11	3326.51	1.39345	1.95e-06	95.1984	125.758	96.0463	41.6625	42.3962	47.51	SPP1	sucrose-phosphatase 1
LOC115711468	24.3639	0.434305	48.2936	6.68392	1.97e-06	4.72127	6.7294	5.11568	0	0	0.161176	LT101.2	low temperature-induced protein lt101.2-like
LOC115700068	186.476	70.4289	302.524	2.11376	1.99e-06	8.23944	11.7151	8.85614	1.64479	3.34751	2.28221	ACR4	ACT domain-containing protein ACR4-like
LOC115707879	1550.71	465.795	2635.63	2.50961	2.02e-06	58.0925	107.588	57.2001	11.8006	23.4311	8.09462	GLPK	glycerol kinase
LOC115706760	1064.98	575.5	1554.45	1.43305	2.09e-06	52.9292	68.1064	55.5485	25.6262	19.6134	25.8969	bet5	trafficking protein particle complex subunit 1
LOC115716202	203.93	344.34	63.5196	-2.49445	2.1e-06	3.34367	1.73567	1.39237	20.13	4.98795	12.4915	ABIL3	protein ABIL3-like
LOC115696812	13.7077	27.4153	0	-7.63134	2.11e-06	0	0	0	2.75838	1.06471	2.14269		uncharacterized protein LOC115696812
LOC115704428	262.631	392.916	132.346	-1.54595	2.13e-06	4.67289	5.23354	4.91335	19.1539	17.0007	11.4645	SAT	stemmadenine O-acetyltransferase-like
LOC115696882	87.1743	17.951	156.398	3.04973	2.16e-06	5.82599	1.35472	2.71612	0.346093	0.29349	0.536712	DUR3	urea-proton symporter DUR3
LOC115712474	72.8562	25.7917	119.921	2.21396	2.3e-06	5.23232	6.20915	5.07661	1.44557	0.936108	1.4802		uncharacterized protein LOC115712474
LOC115711041	33.831	0.427672	67.2342	7.17421	2.32e-06	0.516683	2.37531	0.949985	0.0284658	0	0	CHX15	cation/H(+) antiporter 15-like
LOC115695486	12.3137	24.6274	0	-7.48283	2.33e-06	0	0	0	3.57029	3.83501	3.69115		circumsporozoite protein-like
LOC115706931	19.2546	0	38.5092	7.30328	2.34e-06	2.73751	0.939517	3.49758	0	0	0		uncharacterized protein LOC115704784 isoform X1
LOC115704926	112.665	56.3539	168.977	1.58396	2.4e-06	10.9018	9.65598	13.8374	3.53286	4.37239	4.30189
LOC115722903	464.664	259.839	669.489	1.36599	2.44e-06	9.08065	11.4874	10.0417	4.03534	4.35057	4.48646	Rf1	pentatricopeptide repeat-containing protein At1g63330-like isoform X1
LOC115700798	700.392	365.919	1034.87	1.5098	2.44e-06	18.2699	18.2806	26.0591	10.2683	7.32307	6.15687	COL9	zinc finger protein CONSTANS-LIKE 10-like
LOC115722086	374.945	87.554	662.336	3.07276	2.54e-06	17.4132	47.2279	19.4637	1.25221	6.05273	5.02848	LLG3	GPI-anchored protein LLG3
LOC115698256	467.542	58.3498	876.734	3.91043	2.59e-06	17.1175	15.76	18.3361	0.30281	2.99739	0.296583	spb1	adoMet-dependent rRNA methyltransferase SPB1-like
LOC115707288	736.417	1150.49	322.342	-1.85169	2.66e-06	21.9971	20.25	14.7928	55.0504	104.513	59.1868		uncharacterized protein LOC115707288
LOC115699373	199.639	86.6093	312.669	1.87183	2.67e-06	5.76971	8.73152	7.6894	2.00479	1.556	3.12839		uncharacterized protein LOC115699373
LOC115722085	1976.14	2904.32	1047.96	-1.46295	2.69e-06	28.6337	17.6558	24.7094	69.898	50.5035	88.2506	TCP7	transcription factor TCP7
LOC115695659	14.9571	29.9141	0	-7.75164	2.7e-06	0	0	0	3.33761	0.776318	2.42839	SUMO1	small ubiquitin-related modifier 1-like
LOC115712038	626.498	858.026	394.971	-1.11685	2.73e-06	31.7985	22.1285	32.2807	70.2035	68.6403	59.9778		extensin
LOC115701735	1991.02	2759.28	1222.76	-1.1623	2.75e-06	18.2728	14.7085	16.5666	51.861	31.525	36.6311	FPP4	filament-like plant protein 4 isoform X1
LOC115717103	1249.39	1790.85	707.937	-1.34451	2.8e-06	24.6862	11.7096	19.1253	55.0057	46.2638	46.6606	IRKI	IRK-interacting protein
LOC115713405	26.4788	0	52.9577	7.7091	3.03e-06	0.390845	3.29358	1.35145	0	0	0	At2g25940	vacuolar-processing enzyme alpha-isozyme-like
LOC115720403	25.2858	0.427672	50.144	6.74558	3.04e-06	0.587089	1.14597	0.61466	0.0227883	0	0	CHX24	cation/H(+) antiporter 24-like
LOC115695248	24.3051	0.427672	48.1825	6.68562	3.07e-06	1.92492	0.78221	2.08743	0.0456606	0	0	SHT	spermidine hydroxycinnamoyl transferase-like
LOC115708132	1790.31	930.583	2650.04	1.54608	3.07e-06	125.387	158.07	121.807	35.9838	56.5636	61.5335	At3g09800	coatomer subunit zeta-1-like
LOC115716776	77.6777	126.41	28.946	-2.06638	3.08e-06	2.59234	2.93599	2.13972	17.9628	10.5555	8.05332		uncharacterized protein LOC115716776
LOC115702742	22.1067	0.434305	43.7791	6.54273	3.09e-06	4.57943	5.29234	4.81605	0	0	0.156334		uncharacterized protein LOC115702742
LOC115723222	26.5681	0.434305	52.702	6.81727	3.1e-06	2.10653	4.71608	2.18025	0	0	0.0819478	PAP3	purple acid phosphatase 3-like
LOC115722737	741.838	996.643	487.033	-1.03316	3.18e-06	10.5917	8.51672	11.8199	23.7722	22.889	20.7773	PCMP-H34	pentatricopeptide repeat-containing protein At3g26782, mitochondrial
LOC115724128	3086.26	1561.37	4611.16	1.58401	3.28e-06	148.24	204.245	151.497	44.8698	72.5439	67.8716	KAB1	probable voltage-gated potassium channel subunit beta
LOC115700826	405.617	682.18	129.054	-2.45088	3.32e-06	7.60707	5.47825	3.74384	42.8553	12.5943	40.6473	SPL4	squamosa promoter-binding protein 1-like isoform X1
LOC115705840	153.455	244.3	62.6099	-1.98811	3.33e-06	6.0718	2.86529	3.79262	21.777	11.2241	19.5748	At4g00165	putative lipid-binding protein At4g00165
LOC115705105	30.3176	5.65761	54.9776	3.2762	3.34e-06	1.53119	1.34191	1.48587	0.186793	0.0760331	0.219543	NDA2	internal alternative NAD(P)H-ubiquinone oxidoreductase A2, mitochondrial-like
LOC115721806	720.004	993.793	446.214	-1.15401	3.37e-06	7.42547	4.94491	7.59994	14.7886	16.8957	15.3834	TPS6	hypothetical protein FNV43_RR26833
LOC115706814	736.817	305.477	1168.16	1.94098	3.39e-06	27.1449	44.2188	27.3752	12.3764	6.44267	9.68154	COAC1	mitochondrial carrier protein CoAc1 isoform X1
LOC115695488	22.8923	0	45.7846	7.53974	3.5e-06	0.357418	1.77099	0.669759	0	0	0		LOW QUALITY PROTEIN: zinc finger MYM-type protein 1-like
LOC115697992	372.981	572.566	173.397	-1.74542	3.52e-06	10.3944	4.34633	6.34369	32.2468	16.7503	24.4856	PBL7	probable serine/threonine-protein kinase PBL7, partial
LOC115697899	11.8873	23.7746	0	-7.4264	3.55e-06	0	0	0	0.968636	1.03757	0.748988	ZFP10	zinc finger protein 10-like
LOC115721898	198.662	62.7852	334.538	2.67396	3.66e-06	10.5621	20.649	8.86252	5.15396	2.20517	1.08991	CDF5	cyclic dof factor 1-like
LOC115715674	80.541	13.0417	148.04	3.32294	3.69e-06	2.55407	1.68322	7.92516	0.564063	0.191332	0.368309	DTX35	protein DETOXIFICATION 35-like
LOC115696846	129.61	199.029	60.19	-1.68694	3.78e-06	2.49578	1.76664	2.60634	10.6563	7.69923	5.84483	PER19	peroxidase 19
LOC115695625	56.8217	94.7667	18.8767	-2.28959	3.89e-06	0.688689	0.835696	0.691351	2.63246	4.33171	5.04695	SRG1	protein SRG1-like
LOC115701069	529.63	326.988	732.271	1.16027	3.93e-06	26.3348	21.9957	31.7326	11.3723	14.4397	12.1921		uncharacterized protein LOC115701069
LOC115712707	1286.51	2208.77	364.251	-2.30996	3.98e-06	32.0543	18.1635	33.6627	358.886	107.618	76.5099	LIR1	light-regulated protein, chloroplastic-like
LOC115723494	1166.12	308.59	2023.64	2.70979	3.99e-06	45.2904	153.205	59.3702	12.5127	20.643	11.0175	PME67	probable pectinesterase 67, partial
LOC115703149	1561.49	1026.06	2096.93	1.03278	4.03e-06	37.9678	34.7109	38.9259	17.466	21.8595	19.0977	ELF3	protein EARLY FLOWERING 3-like
LOC115719296	633.059	976.515	289.603	-1.73663	4.14e-06	5.93234	3.88966	5.28881	26.1819	10.5085	17.7477	At5g28300	trihelix transcription factor GTL2
LOC115713248	400.056	578.075	222.037	-1.37689	4.47e-06	3.53785	2.37747	3.17315	6.86447	10.0013	8.1841	RCH1	receptor-like protein kinase 2
LOC115701528	15.4936	0	30.9871	6.91573	4.51e-06	1.64221	1.9839	3.79535	0	0	0	At3g02290	E3 ubiquitin-protein ligase At3g02290-like
LOC115721799	22.7316	0.861977	44.6012	5.66786	4.51e-06	1.12057	0.996581	1.37969	0.0368041	0	0.0360473	SULTR1;2	sulfate transporter 1.2-like
LOC115722485	1006.49	1392.29	620.699	-1.16291	4.57e-06	22.4121	13.3087	21.2015	50.1699	42.6819	42.2498	UAH	ureidoglycolate hydrolase
LOC115700209	18.1253	0	36.2506	7.22093	4.62e-06	0.436293	1.04414	0.486644	0	0	0	PUB34	U-box domain-containing protein 52-like isoform X2
LOC115707979	237.611	77.3639	397.859	2.36171	4.62e-06	8.8626	12.4161	11.569	2.71982	0.922572	3.32021	DTX40	protein DETOXIFICATION 40-like
LOC115702850	1085.95	634.097	1537.81	1.28382	4.66e-06	55.2671	64.5455	52.226	22.9973	25.9	27.9073	At2g17340	damage-control phosphatase At2g17340-like
LOC115702332	1203.17	617.764	1788.58	1.55184	4.83e-06	71.1418	75.3517	73.1744	28.5409	35.5042	17.6852	CXE12	probable carboxylesterase 12
LOC115723432	761.002	1050.74	471.265	-1.14632	4.83e-06	28.0691	17.7244	23.58	62.0872	59.8259	42.3118	DHNAT1	1,4-dihydroxy-2-naphthoyl-CoA thioesterase 1-like
LOC115702450	24.3539	2.60834	46.0994	4.14248	4.9e-06	1.88491	2.24714	1.29097	0.169433	0.0574723	0.110633	At1g29670	GDSL esterase/lipase At1g29670-like
LOC115718463	87.0861	139.44	34.732	-2.00355	5.19e-06	1.90367	1.50335	1.48636	7.16606	4.86151	9.03334	NAKR2	protein SODIUM POTASSIUM ROOT DEFECTIVE 2-like
LOC115704562	17.0341	0	34.0683	7.13211	5.29e-06	1.28949	2.4733	1.20168	0	0	0	TPK1	two-pore potassium channel 1-like
LOC115702087	261.707	413.444	109.97	-1.83864	5.3e-06	2.92604	2.72158	2.78126	18.5772	7.0016	8.76064	CYP704C1	cytochrome P450 704C1-like
LOC115700744	523.454	874.759	172.149	-2.14372	5.31e-06	7.07572	4.65913	5.50321	62.156	14.2516	18.0294	COL2	zinc finger protein CONSTANS-LIKE 2
LOC115719740	678.187	238.336	1118.04	2.25981	5.35e-06	13.778	30.0774	15.9753	5.19727	6.08611	2.86495	CHX15	cation/H(+) antiporter 15-like
LOC115703747	79.0906	136.423	21.758	-2.46257	5.5e-06	2.33311	1.101	1.77105	18.1525	12.2773	4.11958	ATL66	RING-H2 finger protein ATL66-like
LOC115714050	1751.79	915.476	2588.1	1.52238	5.51e-06	47.3657	64.3358	44.3683	16.2139	19.6814	24.2177	DAR1	protein DA1-related 1-like
LOC115697424	1288.13	1760.9	815.358	-1.10652	5.52e-06	13.8156	10.2584	12.7105	34.6322	22.7417	27.542	At5g23430	katanin p80 WD40 repeat-containing subunit B1 homolog isoform X3
LOC115698857	44.3608	78.0668	10.6547	-3.19359	5.53e-06	1.06608	0.33539	0.154144	4.11355	3.56839	4.29316		uncharacterized protein LOC115698857
LOC115707730	1057.83	520.055	1595.6	1.64171	5.53e-06	53.4042	72.9086	56.231	20.0615	15.1717	29.5809		uncharacterized protein LOC115707730
LOC115722668	11.7191	23.4381	0	-7.38018	5.65e-06	0	0	0	0.34728	0.706792	0.618435	At3g14460	putative disease resistance protein At3g14460
LOC115725033	1169.4	1704.1	634.688	-1.42157	5.68e-06	10.6234	5.24685	10.544	22.8333	25.7388	25.7898	LNK1	protein LNK1 isoform X1
LOC115725330	5962.35	9958.66	1966.03	-2.34445	5.69e-06	134.818	72.5433	99.591	826.174	187.492	643.155	LHCB3	chlorophyll a-b binding protein 3, chloroplastic
LOC115697693	2620.94	1222.96	4018.91	1.72141	5.75e-06	97.254	172.833	109.813	50.914	36.9145	39.6965	FAH2	dihydroceramide fatty acyl 2-hydroxylase FAH2-like
LOC115713464	11.6569	23.3137	0	-7.33771	5.76e-06	0	0	0	1.92654	1.70475	0.820401		uncharacterized protein LOC115713464
LOC115724684	232.227	371.903	92.5513	-1.86372	5.79e-06	5.13143	4.42912	5.17084	36.1044	15.7785	12.0319		dynein light chain LC6, flagellar outer arm
LOC115706224	1715.03	779.12	2650.95	1.77039	6.04e-06	35.6942	44.1465	36.4065	8.68791	17.8736	10.3136	SRO77	uncharacterized protein LOC115706224
LOC115703115	107.252	175.457	39.0474	-2.39477	6.05e-06	2.04838	0.834819	0.454359	5.44639	4.77367	5.6459	PME41	probable pectinesterase/pectinesterase inhibitor 41
LOC115696984	531.368	92.0965	970.639	3.57074	6.15e-06	22.3661	36.6903	21.8888	6.09086	0.28733	2.21241	QRT3	polygalacturonase QRT3
LOC115716531	89.8964	138.915	40.8777	-1.76485	6.18e-06	1.33373	0.895667	1.62211	5.1252	4.01189	4.71948	At3g49055	uncharacterized protein At3g49055-like
LOC115695929	32.6286	57.1798	8.07749	-2.95301	6.22e-06	0.878051	0.207177	0.239949	4.87376	2.44164	2.49693	ENODL1	mavicyanin-like
LOC115707963	273.086	414.196	131.976	-1.6896	6.24e-06	8.02641	5.16346	4.07489	18.5645	16.1391	23.1801	HST	shikimate O-hydroxycinnamoyltransferase-like
LOC115706113	647.499	416.196	878.801	1.07798	6.32e-06	17.8343	19.3232	19.2858	9.35093	9.6086	9.84481	CERK	ceramide kinase isoform X1
LOC115725409	2010.46	2972.68	1048.24	-1.52553	6.35e-06	39.527	16.008	26.2558	86.2561	69.063	88.148		uncharacterized protein LOC115725409
LOC115703110	1867.75	1204.49	2531.02	1.07785	6.41e-06	195.343	183.162	176.566	81.954	99.1267	102.419
LOC115716743	77.6809	25.9543	129.408	2.41272	6.44e-06	2.74648	4.57436	3.26167	0.433594	0.722013	1.15821	TPX2	protein TPX2-like
LOC115702596	1024.67	344.217	1705.11	2.30795	6.47e-06	36.0416	77.0728	39.2295	8.8123	16.9139	8.24655	PILS7	protein PIN-LIKES 7
LOC115719457	389.465	562.038	216.891	-1.39975	6.55e-06	6.21208	3.21518	3.87242	13.262	10.245	12.9893	ABCG3	ABC transporter G family member 3
LOC115715223	118.171	208.349	27.9923	-2.97793	6.75e-06	0.486607	1.91359	1.58307	13.2972	5.00378	14.6517		uncharacterized protein LOC115715223
LOC115695382	11.9592	23.9185	0	-7.39433	6.78e-06	0	0	0	2.81967	0.989425	1.52369	TT1	protein TRANSPARENT TESTA 1
LOC115702670	84.2068	138.486	29.9274	-2.36468	6.78e-06	0.917034	0.528101	0.242714	3.47749	2.02599	2.88598	APSR1	nitrate regulatory gene2 protein
LOC115712621	130.21	213.642	46.777	-2.33161	6.83e-06	1.45803	0.605481	0.443979	3.95935	3.11684	5.02425	SEOB	protein SIEVE ELEMENT OCCLUSION B-like
LOC115709909	269.922	159.053	380.791	1.25711	6.87e-06	6.33395	6.59641	7.0828	3.23288	2.55593	3.21512	ZAT9	uncharacterized protein LOC115709909
LOC115714773	3366.79	1334.79	5398.78	2.11426	6.89e-06	220.617	271.494	245.92	53.8644	28.3013	115.465	At4g22758	uncharacterized protein At4g22758
LOC115702226	11.1707	22.3413	0	-7.32084	6.94e-06	0	0	0	1.29283	1.14019	1.94158		uncharacterized protein LOC115702226 isoform X1
LOC115713859	973.712	549.918	1397.51	1.36237	6.94e-06	33.6166	43.4956	34.8272	13.0607	16.175	18.5318	PRT1	LOW QUALITY PROTEIN: E3 ubiquitin-protein ligase PRT1
LOC115716382	1000.21	1491.51	508.916	-1.58282	7.15e-06	25.0673	13.3561	14.0366	73.9486	33.8849	56.0035	CHI2	chalcone--flavonone isomerase-like
LOC115699070	887.871	1198.11	577.632	-1.04588	7.21e-06	13.8794	10.0899	11.3216	33.02	21.6427	23.6943	RFS5	probable galactinol--sucrose galactosyltransferase 5
LOC115725391	96.9087	145.499	48.3182	-1.61224	7.23e-06	0.921397	0.649314	0.585122	2.34998	2.37001	2.21946	RPM1	disease resistance protein RPM1-like
LOC115704661	265.596	124.122	407.071	1.74651	7.44e-06	19.3312	25.7375	20.0664	8.65608	8.34082	4.6517	PLA2-I	probable phospholipase A2 homolog 1 isoform X1
LOC115719679	787.546	298.253	1276.84	2.11388	7.79e-06	19.1871	43.2405	20.1968	8.46176	7.38527	5.68038	At5g02620	ankyrin repeat-containing protein At5g02620-like
LOC115697683	741.705	1017.4	466.013	-1.12537	7.89e-06	13.7118	8.60081	13.9492	28.1236	26.7405	28.857	SOQ1	uncharacterized protein LOC115697683 isoform X1
LOC115712766	19398.1	8623.35	30172.9	2.02902	7.93e-06	1008.64	1182.96	980.349	115.732	356.676	502.107	GAPC2	glyceraldehyde-3-phosphate dehydrogenase, cytosolic
LOC115701208	841.26	340.737	1341.78	1.97677	7.94e-06	25.6454	54.4378	27.3715	10.3242	9.71009	10.2651	AGL30	agamous-like MADS-box protein AGL30 isoform X1
LOC115702668	37.8383	67.2095	8.46704	-3.26684	8.04e-06	0.782853	0.388873	0.0965116	4.85553	2.50632	3.44615	APX3	probable L-ascorbate peroxidase 3, peroxisomal isoform X1
LOC115704221	3191.03	1523.11	4858.95	1.76047	8.29e-06	162.733	199.724	157.86	30.0798	71.6305	74.2044	ERDJ3B	dnaJ protein ERDJ3B
LOC115711629	2252.13	1283.06	3221.19	1.35691	8.29e-06	301.882	375.153	302.651	106.051	147.39	168.896	SEC61G1	hypothetical protein MIMGU_mgv1a016610mg
LOC115704862	19.2169	0.456711	37.9771	6.32739	8.43e-06	1.50057	1.61385	1.66207	0	0.0606498	0	plaa2	exopolygalacturonase
LOC115700751	755.71	413.269	1098.15	1.41908	8.46e-06	14.7306	20.5519	15.8591	5.91566	7.31467	7.69621	MSL8	mechanosensitive ion channel protein 6-like
LOC115709544	771.822	1142.63	401.018	-1.48168	8.51e-06	8.43925	8.58017	7.74102	36.8243	17.4098	22.3519	At1g71810	uncharacterized aarF domain-containing protein kinase At1g71810, chloroplastic isoform X2
LOC115699220	1181.19	1669.3	693.089	-1.25198	8.54e-06	27.1366	26.4687	34.1951	94.4228	73.87	58.7136	At2g44130	F-box/kelch-repeat protein At2g44130-like
LOC115709723	11.1383	22.2766	0	-7.3338	8.58e-06	0	0	0	0.322151	0.200337	0.385644	RPPL1	putative disease resistance RPP13-like protein 1 isoform X1
LOC115704880	469.308	770.396	168.22	-2.18211	8.61e-06	11.3871	2.97615	7.71456	52.719	21.6173	31.2389	Os01g0760900	probable protein ABIL5
LOC115695269	419.77	565.086	274.455	-1.05229	8.71e-06	10.4326	7.88193	7.59713	20.7947	17.7697	18.5828	RFI2	E3 ubiquitin-protein ligase RFI2-like
LOC115722730	808.615	1213.84	403.391	-1.46317	8.71e-06	10.3474	8.05685	8.67058	48.0305	23.1216	16.6597	CRSH	probable GTP diphosphokinase CRSH, chloroplastic
LOC115712034	67.4265	115.139	19.7137	-2.81978	8.75e-06	1.35337	0.357647	0.274739	3.69825	3.95155	4.4372	At3g50280	uncharacterized acetyltransferase At3g50280-like
LOC115698734	3829.62	1910.69	5748.54	1.5965	8.76e-06	188.745	310.373	194.325	73.9147	87.1395	91.6925	SDH2-2	Succinate dehydrogenase/fumarate reductase iron-sulfur protein
LOC115709668	2702.13	3862.28	1541.99	-1.39873	8.79e-06	84.8707	34.8896	38.9491	164.486	118.167	136.789		uncharacterized protein LOC115709668
LOC115702315	138.44	214.842	62.0373	-1.79297	8.97e-06	3.7261	2.23103	3.15955	12.7276	7.45072	13.3371		uncharacterized protein LOC115702315
LOC115718944	864.373	278.85	1449.9	2.40378	9.08e-06	30.5225	33.9838	36.0478	5.85056	12.1748	2.70417	BOA	transcription factor BOA-like
LOC115707460	505.871	294.947	716.795	1.27609	9.15e-06	17.8422	18.2029	14.19	7.33475	8.21032	6.79208	CRK25	cysteine-rich receptor-like protein kinase 10 isoform X1
LOC115695338	23.7939	0.884383	46.7034	5.76903	9.3e-06	2.22889	0.775023	2.10666	0.0500882	0.0509704	0	KCS7	3-ketoacyl-CoA synthase 7-like
LOC115723020	148.343	215.538	81.1473	-1.39421	9.5e-06	5.47748	4.86556	5.45074	18.8933	13.4396	12.7558	Os04g0386900	B3 domain-containing protein Os04g0386900-like isoform X1
LOC115724468	365.883	166.111	565.655	1.76866	9.77e-06	25.2664	42.8072	26.8103	11.6803	9.07962	9.9307	SAUR50	auxin-induced protein X10A-like
LOC115715256	23.4563	0.434305	46.4782	6.63784	9.87e-06	2.09145	5.51535	2.30537	0	0	0.102898		uncharacterized protein LOC115715256
LOC115708680	125.885	182.982	68.7876	-1.4174	9.88e-06	1.85533	1.86626	2.36352	5.75369	6.10959	5.47204	NFD4	protein NUCLEAR FUSION DEFECTIVE 4-like
LOC115721696	1826.35	746.871	2905.82	2.03857	1e-05	134.203	239.589	145.597	80.2692	30.4879	37.5707		uncharacterized protein LOC115721696
LOC115716485	475.55	674.632	276.469	-1.29764	1.01e-05	19.6466	9.43041	13.8914	42.4829	33.1927	34.9801	LOL1	PREDICTED: uncharacterized protein LOC105765014 isoform X2
LOC115695340	23.8405	0.861977	46.819	5.74416	1.02e-05	2.33256	0.782103	2.25257	0.0524179	0	0.0513401	KCS7	3-ketoacyl-CoA synthase 7-like
LOC115702706	374.469	585.714	163.225	-1.76306	1.02e-05	4.10422	2.89249	3.68029	10.2848	8.90849	21.4957	At5g67200	probable inactive receptor kinase At5g67200
LOC115705861	176.354	261.275	91.4339	-1.51439	1.04e-05	1.56138	1.43416	1.62184	5.7381	3.41627	5.03711	ARF9	LOW QUALITY PROTEIN: auxin response factor 18-like
LOC115695831	148.698	213.447	83.9483	-1.34358	1.04e-05	3.25384	2.44103	2.80112	8.12207	8.50678	6.41987	OsI_27296	probable E3 ubiquitin-protein ligase BAH1-like 1
LOC115706901	15.6488	0	31.2976	6.92322	1.05e-05	0.705009	0.386355	1.5626	0	0	0	tilS	uncharacterized protein LOC115706901
LOC115698268	807.138	407.886	1206.39	1.572	1.05e-05	40.0451	52.6861	39.5756	12.3443	20.4729	15.6919	SPCC777.06c	putative hydrolase C777.06c
LOC115709521	16.4633	0	32.9266	7.07407	1.07e-05	4.99247	1.5038	6.63497	0	0	0	RPP1A	60S acidic ribosomal protein P1-like
LOC115716906	25.3465	3.07168	47.6214	3.96016	1.08e-05	1.386	2.47088	1.29861	0.105207	0.107059	0.154565	COMT1	caffeic acid 3-O-methyltransferase-like
LOC115699022	3271.51	4648.01	1895.01	-1.27757	1.08e-05	16.8859	13.7899	16.6721	56.5751	29.586	38.5239	RLT2	homeobox-DDT domain protein RLT2 isoform X1
LOC115708894	28.6897	52.2593	5.12024	-3.4796	1.09e-05	0.162429	0.172464	0.0317056	1.31771	1.30563	1.49439	DTX43	protein DETOXIFICATION 43 isoform X1
LOC115707973	488.133	698.866	277.4	-1.33743	1.09e-05	4.83044	2.74374	3.6766	12.4409	7.53068	10.1327	KIN7E	kinesin-like protein KIN-7C, mitochondrial
LOC115709509	14.3173	0	28.6346	6.88357	1.11e-05	0.792546	0.383125	0.875387	0	0	0	RGA4	putative disease resistance protein RGA3
LOC115715163	99.1664	163.219	35.1141	-2.22537	1.11e-05	0.981608	0.813002	0.750784	5.33737	2.15862	5.26113		uncharacterized protein LOC115715163
LOC115714033	236.779	140.52	333.039	1.25865	1.13e-05	14.4099	11.3537	13.1848	7.526	5.03116	5.05764	IND1	iron-sulfur protein NUBPL
LOC115699522	654.963	920.574	389.352	-1.24076	1.13e-05	6.0485	3.76828	5.63499	15.024	10.23	13.5205	NRPD2	DNA-directed RNA polymerases IV and V subunit 2-like
LOC115707348	1344.17	1829.03	859.314	-1.08398	1.13e-05	27.6179	23.5013	25.8648	48.5607	66.5462	59.835	CPR1	F-box protein CPR1-like
LOC115707221	118.147	181.252	55.0417	-1.76234	1.15e-05	2.1476	1.69695	1.11138	6.5254	4.77409	6.30768	ATL42	E3 ubiquitin-protein ligase ATL42
LOC115712612	427.345	245.372	609.317	1.31138	1.15e-05	29.2861	36.7418	30.8467	14.0413	14.6748	13.6039	TAF13	transcription initiation factor TFIID subunit 13-like
LOC115723429	78.786	132.758	24.8136	-2.41891	1.16e-05	0.972956	1.48674	1.66404	11.7111	4.58977	7.75017		uncharacterized protein LOC115723429
LOC115721697	322.496	517.58	127.413	-2.01714	1.19e-05	6.57254	4.35476	4.48379	34.4693	10.096	22.7106	FSD3	Manganese/iron superoxide dismutase
LOC115708043	625.273	896.459	354.088	-1.33235	1.22e-05	12.7353	11.0823	13.7522	25.2427	43.1505	32.8345	SALR	short-chain dehydrogenase/reductase 2b
LOC115711044	154.73	239.516	69.9434	-1.78577	1.23e-05	2.03692	3.11254	2.92835	12.3692	7.52976	10.276		uncharacterized protein LOC115711044
LOC115707328	243.144	391.489	94.7987	-2.01719	1.23e-05	3.33694	3.49935	2.87266	22.6991	7.23699	13.7879	POPTRDRAFT_575900	CASP-like protein 2B1
LOC115713265	10.6109	21.2218	0	-7.25181	1.24e-05	0	0	0	0.386669	0.715416	0.585292	XAT2	beta-1,2-xylosyltransferase XYXT1-like isoform X1
LOC115703566	156.643	251.276	62.0095	-2.01268	1.24e-05	1.95034	0.920366	1.33603	3.83375	7.7066	6.3095	NGA2	B3 domain-containing protein Os03g0120900-like
LOC115720530	1845.63	2902.25	789.008	-2.02345	1.25e-05	19.2054	4.92166	7.10042	32.6017	48.9256	37.5162	LOX2	linoleate 13S-lipoxygenase 2-1, chloroplastic-like
LOC115697036	2198.2	938.49	3457.91	1.88155	1.26e-05	76.7172	91.3336	78.4785	30.3437	11.7565	30.7514	PDC2	pyruvate decarboxylase 2
LOC115702863	879.999	558.509	1201.49	1.10682	1.27e-05	30.8525	30.416	33.5102	18.8189	13.007	15.6215	GNTI	alpha-1,3-mannosyl-glycoprotein 2-beta-N-acetylglucosaminyltransferase
LOC115711560	238.554	387.49	89.6185	-2.07044	1.29e-05	3.80671	3.77547	2.7959	14.6007	8.97078	24.9854	PDLP7	plasmodesmata-located protein 7
LOC115720329	19.1324	0	38.2648	7.29448	1.3e-05	1.61301	7.21121	2.25369	0	0	0		pectinesterase inhibitor-like
LOC115722674	328.788	489.909	167.666	-1.55504	1.32e-05	8.48445	5.60231	5.617	28.2648	12.8955	20.5603		desiccation-related protein PCC13-62-like
LOC115704820	1329.32	576.032	2082.62	1.8544	1.37e-05	35.8983	59.2621	35.7274	15.5328	8.47541	15.9279	PERK13	probable receptor-like protein kinase At5g18500 isoform X1
LOC115714323	251.784	367.494	136.073	-1.41962	1.38e-05	12.5191	10.3118	14.8102	40.9485	40.8784	26.5261		uncharacterized protein LOC115714323
LOC115716425	2950.74	4422.77	1478.71	-1.56151	1.38e-05	81.9993	44.9064	82.2993	309.582	146.981	206.295	PIP1-1	aquaporin PIP1-1-like
LOC115717367	688.519	271.039	1106	2.33869	1.41e-05	37.6351	72.3731	38.1169	5.86704	8.29218	25.795		uncharacterized protein LOC115717367
LOC115709102	151.663	26.309	277.017	2.78407	1.42e-05	26.654	7.5068	2.12527	1.38861	1.10587	1.12352	PAP17	purple acid phosphatase 17-like
LOC115725656	13.2967	0	26.5935	6.77612	1.44e-05	2.6939	3.13576	2.73436	0	0	0		nucleolin-like
LOC115699196	2419.5	1369.92	3469.07	1.35426	1.46e-05	50.1492	60.3878	54.9739	25.7176	28.0431	17.0002	AMY3	alpha-amylase 3, chloroplastic
LOC115701164	47.5453	79.1316	15.9591	-2.4904	1.48e-05	1.86891	1.01557	0.397969	7.73795	4.62611	5.11572	PAR2	transcription factor PAR1
LOC115713521	840.29	1153.88	526.694	-1.12523	1.52e-05	6.75764	4.42438	7.07684	15.7543	14.5699	12.0629		uncharacterized protein LOC115713521 isoform X1
LOC115719396	594.952	329.357	860.548	1.44933	1.53e-05	16.6176	17.9354	16.3534	5.17042	5.63322	10.1833	NPK1	mitogen-activated protein kinase kinase kinase ANP1
LOC115721920	11.1	22.1999	0	-7.28601	1.54e-05	0	0	0	0.22634	0.690979	0.498794	CYP71AU50	cytochrome P450 CYP736A12-like isoform X2
LOC115722226	370.906	588.14	153.672	-1.94471	1.56e-05	3.14394	1.75117	2.37426	12.8736	4.83706	11.8761	TMK1	LOW QUALITY PROTEIN: receptor protein kinase TMK1-like
LOC115725415	11.0668	22.1336	0	-7.278	1.57e-05	0	0	0	1.08762	1.4757	0.473447	CHIT5	class V chitinase-like
LOC115714213	1887.97	1224.13	2551.82	1.07494	1.58e-05	123.904	99.9163	130.538	46.309	68.6654	65.643	VAMP725	vesicle-associated membrane protein 722-like
LOC115698803	10.6412	21.2824	0	-7.27169	1.59e-05	0	0	0	0.737054	1.43757	0.782057	PHO1	phosphate transporter PHO1-like
LOC115699644	2816.22	1756.03	3876.41	1.15597	1.6e-05	117.937	135.891	115.951	51.208	60.525	69.2914	VHA-C	V-type proton ATPase subunit C
LOC115719061	1216.2	1646.29	786.099	-1.06625	1.62e-05	20.2145	13.1846	18.5452	40.5967	32.6855	42.2074	At2g42960	probable receptor-like protein kinase At5g18500
LOC115699368	1095.86	720.208	1471.52	1.04926	1.63e-05	23.4989	19.9236	26.4817	9.18615	13.4547	13.7361	SERGT1	peptidyl serine alpha-galactosyltransferase
LOC115706056	3487.62	1180.42	5794.81	2.31486	1.65e-05	179.956	351.666	180.726	46.593	86.0513	27.3927	PPA3	soluble inorganic pyrophosphatase 3 isoform X2
LOC115715659	93.9782	176.774	11.1825	-5.76265	1.67e-05	0.0260787	0.0246131	1.05881	1.64796	15.4555	0.523485	CYP76B6	geraniol 8-hydroxylase-like
LOC115702884	416.118	570.775	261.461	-1.10914	1.71e-05	12.0697	9.80273	12.1923	31.8689	26.7657	20.9089	AHP1	histidine-containing phosphotransfer protein 1-like
LOC115717285	1497.94	967.706	2028.17	1.07004	1.72e-05	81.0153	91.072	81.2354	42.2404	41.0497	47.3652	RABH1B	ras-related protein RABH1b-like
LOC115712769	9849.84	5602	14097.7	1.35533	1.73e-05	304.859	417.893	307.047	118.877	147.603	178.577	PGM1	phosphoglucomutase, cytoplasmic
LOC115708769	174.822	86.3228	263.321	1.62534	1.74e-05	9.5679	5.69131	10.7349	3.84493	2.74816	2.42091		uncharacterized protein LOC115708769
LOC115714906	21.4553	0.427672	42.4829	6.51522	1.75e-05	0.708152	1.93823	0.829372	0.0403149	0	0	plaa2	exopolygalacturonase-like
LOC115723075	10.8842	21.7685	0	-7.30088	1.75e-05	0	0	0	1.2871	0.551483	1.52604	TDL1	protein TAPETUM DETERMINANT 1-like
LOC115715183	555.614	789.323	321.904	-1.30117	1.79e-05	14.146	6.78298	9.06912	34.4893	20.1432	23.282	ALDH3F1	aldehyde dehydrogenase family 3 member F1
LOC115712265	18.6721	0.434305	36.9099	6.30321	1.8e-05	2.90342	4.71933	2.89666	0	0	0.13491		uncharacterized protein LOC115712265
LOC115705667	1297.73	666.454	1929.01	1.53726	1.81e-05	49.3267	74.9483	55.6694	17.8891	27.9678	21.8247	OTU9	uncharacterized protein LOC115705667
LOC115700945	1032.07	571.768	1492.37	1.3864	1.83e-05	43.0623	33.3195	44.5752	12.6816	22.178	14.2803	AVT1A	amino acid transporter AVT1A
LOC115725328	758.925	1018.81	499.036	-1.03592	1.83e-05	11.6366	7.65545	9.13438	20.0339	22.7724	18.8391	At4g30520	probable LRR receptor-like serine/threonine-protein kinase At2g23950
LOC115709755	332.102	43.1942	621.009	3.87267	1.85e-05	11.9754	24.4548	15.8263	1.59213	0.0415428	2.39906	CAT2	catalase isozyme 2-like
LOC115702938	1594.53	764.461	2424.61	1.67146	1.85e-05	50.4529	69.4049	51.378	18.1888	26.9882	13.5353	At2g48020	sugar transporter ERD6-like 7
LOC115721141	784.392	327.351	1241.43	1.79192	1.86e-05	15.7979	14.5205	42.4216	7.70114	6.45705	6.05547	POT1	potassium transporter 1 isoform X2
LOC115720501	23.0345	0.434305	45.6348	6.62411	1.89e-05	3.50413	12.1658	3.90853	0	0	0.209344		uncharacterized protein LOC115720501
LOC115717255	15.6322	30.801	0.463439	-5.94331	1.91e-05	0.030202	0	0.0235813	2.01169	0.524903	1.11147	XMT1	7-methylxanthosine synthase 1-like
LOC115707143	14.3547	0	28.7094	6.88455	1.93e-05	1.31311	2.73682	1.45244	0	0	0	DMP9	protein DMP8-like
LOC115718950	141.3	229.039	53.5618	-2.05942	1.93e-05	1.10479	0.450259	0.941023	5.68203	2.29102	3.27612	At1g50180	putative disease resistance protein At1g50180
LOC115724062	47.7458	89.0645	6.42712	-3.81927	1.94e-05	0.228896	0.0144022	0.131061	0.938233	2.89079	1.40394	LOX1.5	probable linoleate 9S-lipoxygenase 5
LOC115697422	655.074	318.744	991.404	1.64084	2.03e-05	18.3555	31.802	20.7312	9.12481	8.82827	7.10912	DRIP2	E3 ubiquitin protein ligase DRIP2-like
LOC115704475	10.1529	20.3059	0	-7.11977	2.05e-05	0	0	0	0.482602	1.04359	1.24078		uncharacterized protein LOC115704475
LOC115723630	9.66969	19.3394	0	-7.12976	2.07e-05	0	0	0	0.291048	0.277663	0.231614	At1g65750	uncharacterized protein LOC115723630
LOC115712393	699.688	416.507	982.869	1.23938	2.12e-05	50.1594	54.7075	51.9413	25.8289	18.2676	27.7459		uncharacterized protein LOC115712393
LOC115709419	218.556	353.749	83.3629	-2.20862	2.12e-05	12.1568	2.72054	4.69699	26.2207	27.9893	31.7612		non-specific lipid-transfer protein 2-like
LOC115699691	14574.8	9447.01	19702.6	1.07513	2.12e-05	263.441	292.534	269.213	116.14	150.025	160.188		aconitate hydratase, cytoplasmic
LOC115720559	12.074	24.1479	0	-7.45403	2.13e-05	0	0	0	0.307741	1.06475	0.301413	LECRK3	G-type lectin S-receptor-like serine/threonine-protein kinase LECRK3
LOC115696267	9.66637	19.3327	0	-7.12098	2.14e-05	0	0	0	0.922303	0.828129	0.637651	SAT	stemmadenine O-acetyltransferase-like
LOC115706040	453.538	281.273	625.803	1.15538	2.16e-05	38.1261	34.997	39.717	21.8468	14.3597	18.317	CYP19-4	hypothetical protein FNV43_RR24542
LOC115714066	723.606	991.64	455.572	-1.12109	2.16e-05	14.4387	9.63233	15.2028	34.4996	25.6663	30.5646	UBA2A	UBP1-associated protein 2A-like
LOC115705049	10393.7	4814.54	15972.9	1.73373	2.17e-05	392.677	377.92	409.838	81.8157	199.262	98.389		NADP-dependent malic enzyme
LOC115707191	9.64065	19.2813	0	-7.11815	2.18e-05	0	0	0	1.1232	0.825489	0.794523	MYB14	myb-related protein 308-like
LOC115724845	19.3965	0.861977	37.931	5.43649	2.19e-05	1.25457	1.57875	1.21277	0.0510158	0	0.0499668	ERV46	endoplasmic reticulum-Golgi intermediate compartment protein 3-like
LOC115720792	635.522	949.451	321.594	-1.51784	2.19e-05	11.3313	6.48788	8.32792	43.288	16.8802	22.2561	LCAT3	phospholipase A(1) LCAT3 isoform X2
LOC115722272	2796.26	1542.29	4050.23	1.39432	2.19e-05	102.114	148.1	105.797	50.0097	55.1887	42.8174	VEP1	3-oxo-Delta(4,5)-steroid 5-beta-reductase-like
LOC115712179	5973.05	2789.47	9156.62	1.71188	2.21e-05	215.129	441.846	261.576	95.9394	113.412	99.5081		carbonic anhydrase 2-like isoform X1
LOC115702326	1732.22	2386.82	1077.62	-1.14437	2.26e-05	17.4985	11.0822	16.7335	35.5063	41.4925	29.1752	CEPR2	receptor protein-tyrosine kinase CEPR2 isoform X1
LOC115706215	55.7137	92.2296	19.1978	-2.26968	2.3e-05	0.301015	0.387407	0.245711	1.70588	1.14143	2.05989	SMXL3	protein SMAX1-LIKE 3-like
LOC115709779	1681.63	1036.19	2327.06	1.16672	2.31e-05	69.9804	86.2999	73.8088	36.0821	40.5093	34.4163	IDH5	Isocitrate dehydrogenase NAD-dependent
LOC115720578	265.113	96.5248	433.7	2.96375	2.41e-05	9.3289	19.1273	9.06136	7.35358	1.59123	0.496715		uncharacterized protein LOC115720578
LOC115704602	429.189	718.699	139.679	-2.19581	2.41e-05	7.95578	4.90003	6.24092	69.5329	13.1778	22.9926	BHLH93	transcription factor SCREAM2-like isoform X1
LOC115707044	312.862	199.326	426.398	1.09618	2.45e-05	12.6044	11.1092	14.2833	6.44971	6.86163	5.66077	aneH	uncharacterized protein LOC115707044
LOC115700455	10.8367	21.6735	0	-7.09776	2.47e-05	0	0	0	0.245482	0.94926	1.20217	TOGT1	scopoletin glucosyltransferase-like
LOC115704467	20.1816	0.884383	39.4789	5.52926	2.49e-05	1.46333	0.569974	1.37831	0.0396699	0.0403685	0	ABCG9	ABC transporter G family member 9
LOC115722753	1004.73	624.928	1384.54	1.17856	2.52e-05	17.1152	18.9538	17.426	6.68346	8.50146	10.8261	PLDZETA1	phospholipase D zeta 1 isoform X1
LOC115711192	633.447	405.34	861.555	1.08682	2.52e-05	37.881	43.0736	40.9834	22.395	19.0938	20.5513	GAMMACAL1	gamma carbonic anhydrase-like 2, mitochondrial
LOC115706147	45.6014	76.7111	14.4918	-2.41139	2.53e-05	0.594314	0.269239	0.408348	3.12628	1.44606	2.54503	IQM3	IQ domain-containing protein IQM3-like isoform X2
LOC115705892	12.3276	0	24.6552	6.66789	2.55e-05	1.16137	0.700288	1.05791	0	0	0	At2g39510	WAT1-related protein At2g39510-like
LOC115722155	528.705	137.306	920.104	2.88576	2.62e-05	15.7564	39.3077	15.5334	1.02047	6.3845	4.25708	CO3	myosin heavy chain kinase D-like isoform X1
LOC115701035	782.256	1062.83	501.678	-1.0847	2.67e-05	6.05405	4.33894	6.98697	13.7485	10.8999	14.4311	AUL1	auxilin-like protein 1
LOC115722051	744.242	209.422	1279.06	2.83504	2.68e-05	17.0429	68.6685	21.4441	12.6062	3.96355	3.60976	RBK2	receptor-like cytosolic serine/threonine-protein kinase RBK2
LOC115699965	451.852	102.612	801.091	2.96355	2.71e-05	8.28841	47.0294	11.916	3.72965	3.01901	3.15483	JGB	protein JINGUBANG-like
LOC115723292	1198.76	1771.23	626.29	-1.43972	2.72e-05	24.6251	14.6553	20.7781	94.7398	40.2534	46.221	AGAL1	alpha-galactosidase 1-like
LOC115717018	33.0769	60.463	5.69077	-3.39323	2.73e-05	0.352801	0.0369972	0.459103	3.48138	2.65702	3.08193	MYB2	transcription repressor MYB4-like
LOC115715828	86.7095	18.5778	154.841	3.02965	2.74e-05	3.53529	6.59136	1.50716	0.370424	0.678505	0.50793	NAC071	NAC domain-containing protein 71-like
LOC115712842	96.5349	149.268	43.8017	-1.77114	2.75e-05	1.39319	0.612415	1.08778	4.2699	3.01835	3.79901	GRF6	growth-regulating factor 1-like
LOC115705029	18941.3	11821.2	26061.5	1.17201	2.77e-05	218.56	252.861	217.09	88.3361	107.665	141.291	Os12g0104800	clathrin heavy chain 1 isoform X1
LOC115698270	4572.4	7099.41	2045.38	-1.77818	2.77e-05	147.016	104.599	106.371	238.595	643.499	434.453	At5g01750	protein LURP-one-related 10-like
LOC115705952	274.005	95.4385	452.571	3.0036	2.79e-05	13.4408	30.4381	15.4778	10.5801	2.87104	0.690834	BPA1	binding partner of ACD11 1-like
LOC115706973	561.398	801.616	321.181	-1.30562	2.82e-05	6.73442	5.17171	6.68428	11.8814	20.5652	16.7649	MGP	protein indeterminate-domain 7
LOC115703651	65.4955	111.47	19.5211	-2.50407	2.84e-05	1.30444	0.476567	1.28132	8.04896	3.36404	6.89803		uncharacterized protein LOC115703651
LOC115714028	1821.19	910.278	2732.09	1.74776	2.88e-05	76.1241	113.952	80.9646	15.4106	32.8205	49.8606	URGT4	UDP-rhamnose/UDP-galactose transporter 4
LOC115717446	254.562	354.847	154.276	-1.206	2.88e-05	9.88826	6.65453	7.65347	19.6049	17.5591	22.0784		uncharacterized protein LOC115717446
LOC115711558	144.337	212.951	75.722	-1.49122	2.91e-05	2.2272	2.14773	2.24931	7.19416	4.88057	7.97764		uncharacterized protein LOC115711558
LOC115723935	82.7241	28.2553	137.193	2.5599	2.94e-05	3.99721	4.61093	4.26328	0.223099	0.998921	1.61698		uncharacterized protein LOC115723935
LOC115707889	455.47	721.833	189.107	-1.90677	2.95e-05	6.31484	3.65544	4.61827	31.8879	8.92634	18.7323	NFD4	protein NUCLEAR FUSION DEFECTIVE 4
LOC115707971	1773.93	2483.51	1064.35	-1.19516	2.96e-05	31.5086	24.1289	31.3602	84.1479	83.7979	48.5427		uncharacterized protein LOC115707971
LOC115698545	220.465	306.945	133.985	-1.20048	2.97e-05	8.5377	6.72921	6.80794	18.382	15.8643	19.9031	NUDIX1	geranyl diphosphate phosphohydrolase
LOC115710516	9.49278	18.9856	0	-7.10187	2.99e-05	0	0	0	1.02797	1.34495	0.791084		glutathione S-transferase-like
LOC115717741	13.4445	0	26.889	6.79413	3.03e-05	2.2683	0.713609	2.08591	0	0	0	MYB3R4	transcription factor MYB3R-1-like
LOC115705212	1214.9	592.105	1837.69	1.65153	3.03e-05	30.3695	37.0377	32.104	7.12571	16.5779	10.8228	PDAT1	phospholipid:diacylglycerol acyltransferase 1-like
LOC115697564	782.478	279.027	1285.93	2.45947	3.06e-05	52.4294	49.1861	61.4314	2.32814	17.7382	17.3651	SRG1	protein SRG1-like isoform X1
LOC115705180	107.387	186.28	28.4943	-2.73099	3.09e-05	1.47133	0.833187	0.758203	8.09145	2.35256	10.9277	At5g08460	GDSL esterase/lipase At5g08460-like isoform X1
LOC115714150	3626.15	2251.98	5000.33	1.16184	3.13e-05	217.936	233.159	192.271	85.7678	111.886	114.944	VDAC2	mitochondrial outer membrane protein porin 2-like
LOC115708341	238.858	374.513	103.203	-1.80549	3.18e-05	3.58257	1.72512	4.01505	15.7753	12.4104	7.37893	SAT	stemmadenine O-acetyltransferase-like
LOC115713012	65.4517	110.266	20.6373	-2.48301	3.21e-05	0.497632	0.566838	0.187573	2.60832	1.87885	2.87043	SEOB	protein SIEVE ELEMENT OCCLUSION B-like
LOC115725180	50.6986	94.1931	7.20415	-3.75757	3.28e-05	0.413244	0.0216678	0.197178	1.37234	4.18954	2.76506	ETN8	equilibrative nucleotide transporter 8
LOC115705166	87.6423	154.148	21.1362	-2.65653	3.31e-05	1.25796	0.532222	1.6257	16.0023	6.18193	4.06344		extracellular glycosidase CRH11-like
LOC115702323	256.094	366.637	145.551	-1.35599	3.34e-05	2.90748	1.72223	1.84269	6.52392	4.5034	6.32873	FPP	filament-like plant protein 1 isoform X1
LOC115706720	1055.12	416.523	1693.71	2.20801	3.34e-05	22.3025	53.7831	27.7107	16.1059	7.84378	4.7001	PUB34	U-box domain-containing protein 52 isoform X3
LOC115722005	18.4001	34.5987	2.20159	-3.99607	3.35e-05	0.169066	0.0319129	0.0792024	0.923988	2.17435	1.41405	CHLN	nicotianamine synthase-like
LOC115694964	18.8239	0	37.6477	7.27292	3.43e-05	2.23896	0.204497	2.735	0	0	0	ARF18	auxin response factor 18-like
LOC115717134	1054.13	661.101	1447.15	1.133	3.44e-05	65.4208	67.6568	62.3265	32.1613	37.7477	26.2918		uncharacterized protein LOC115717134
LOC115701150	976.367	483.3	1469.43	1.65686	3.46e-05	42.8906	27.3837	93.6407	8.20756	21.5067	26.2266	PME31	pectinesterase 31
LOC115714258	192.269	288.926	95.6124	-1.61555	3.49e-05	4.20612	1.56521	2.75862	9.93389	8.06201	9.00594	CGT	UDP-glycosyltransferase 13-like
LOC115705847	879.439	432.391	1326.49	1.71052	3.5e-05	43.0232	74.5984	47.2816	12.928	16.4599	29.5058	PPA3	soluble inorganic pyrophosphatase 3 isoform X2
LOC115700283	21.0267	0.434305	41.6191	6.49475	3.51e-05	1.35905	5.59712	1.83285	0	0	0.103336	NHL13	NDR1/HIN1-like protein 13
LOC115712053	275.052	424.356	125.749	-1.80673	3.55e-05	6.53791	2.21253	3.41669	15.2588	10.8195	16.9058	At3g49900	BTB/POZ domain-containing protein At3g49900
LOC115709086	15.9628	0.434305	31.4912	6.05077	3.6e-05	0.794184	0.567229	1.12286	0	0	0.0359052	BIP1	mediator of RNA polymerase II transcription subunit 37a-like
LOC115697323	261.564	353.578	169.551	-1.05244	3.61e-05	2.15193	1.5643	1.94473	4.94205	3.99462	3.66096	At3g09060	pentatricopeptide repeat-containing protein At3g09060
LOC115715321	144.736	205.509	83.9622	-1.30267	3.61e-05	5.07702	3.40661	3.65437	10.2968	11.3743	9.9524	ATL78	RING-H2 finger protein ATL78-like
LOC115695685	1083.27	541.255	1625.28	1.62546	3.62e-05	69.2972	95.3792	67.1944	17.2597	35.2667	31.2604	At3g07680	transmembrane emp24 domain-containing protein p24beta2-like
LOC115697463	1658.67	2349.59	967.757	-1.28143	3.68e-05	46.8411	21.2783	39.9662	101.443	84.4508	89.815		uncharacterized protein LOC115697463
LOC115698725	741.741	1058.59	424.891	-1.37713	3.69e-05	31.8679	20.5725	14.8067	56.2884	58.7192	64.0277	DHAR2	glutathione S-transferase DHAR2-like isoform X1
LOC115700854	11.0578	22.1157	0	-7.32789	3.77e-05	0	0	0	1.72614	0.399214	1.84434	RL1	protein RADIALIS-like 1
LOC115708315	293.108	423.653	162.562	-1.33625	3.83e-05	9.40408	6.54822	8.87635	16.2039	22.4458	29.8538	CITRX	thioredoxin-like protein CITRX, chloroplastic
LOC115715128	1685.56	2316.26	1054.86	-1.13886	3.83e-05	53.1545	29.3123	42.0288	115.082	77.1423	97.4578		mulatexin-like
LOC115711390	161.004	65.4775	256.531	2.1621	3.85e-05	8.02543	15.0142	9.19034	1.40112	2.54163	5.07157		uncharacterized protein LOC115710110
LOC115720518	10.0488	20.0976	0	-7.01743	3.88e-05	0	0	0	0.51934	0.469766	1.63902		uncharacterized protein LOC115720518
LOC115723811	136.158	208.482	63.8332	-1.71046	3.9e-05	1.01541	1.05024	1.14035	4.53746	2.32077	4.44416	TMK1	LOW QUALITY PROTEIN: receptor protein kinase TMK1-like
LOC115709168	688.766	1052.58	324.948	-1.47727	3.95e-05	7.00798	3.71903	3.70146	32.4485	10.4307	7.30139	At1g56130	probable LRR receptor-like serine/threonine-protein kinase At1g56130
LOC115697744	477.106	284.566	669.646	1.29698	3.96e-05	8.93247	8.88137	9.03888	2.88416	3.57215	5.77981	CTR1	serine/threonine-protein kinase CTR1
LOC115716161	6040.24	3586.69	8493.78	1.28403	3.98e-05	319.712	405.831	327.877	113.261	170.259	197.831	RTNLB4	reticulon-like protein B4
LOC115705620	182.727	298.276	67.179	-2.14704	4.06e-05	1.41747	1.57048	2.00497	8.73626	3.17759	11.9587		LOW QUALITY PROTEIN: skin secretory protein xP2
LOC115722885	17.7941	1.34109	34.2472	4.7002	4.24e-05	0.778801	0.77372	0.992124	0.0350028	0.0712386	0	ACD6	ankyrin-3-like isoform X1
LOC115719479	626.363	273.365	979.361	1.88429	4.26e-05	34.358	53.1152	37.8325	6.58839	18.2962	13.0868	NEDP1	NEDD8-specific protease 1
LOC115725633	104.483	170.392	38.5733	-2.28042	4.37e-05	6.50442	1.40127	2.31847	19.0783	11.3045	16.5572		uncharacterized protein LOC115725633
LOC115702956	9.15822	18.3164	0	-7.04462	4.39e-05	0	0	0	2.98782	1.44021	2.15628	RH3	DEAD-box ATP-dependent RNA helicase 3, chloroplastic-like
LOC115720007	188.769	38.4847	339.054	3.19886	4.47e-05	2.70392	10.724	4.2698	0.207551	1.39924	0.63526	ANX2	receptor-like protein kinase ANXUR2
LOC115704565	309.183	428.645	189.721	-1.17269	4.54e-05	7.08018	4.48076	7.56364	13.8732	16.1684	15.5619	TLP1	thaumatin-like protein 1 isoform X1
LOC115724553	28.2817	4.9143	51.6491	3.40743	4.66e-05	1.91328	1.68333	2.50664	0.166153	0.394517	0.0542454	USPL1	BURP domain protein USPL1-like
LOC115699287	113.11	176.953	49.2667	-1.83795	4.68e-05	1.10416	0.422119	1.03671	3.27028	3.5465	2.7822	At1g13630	putative pentatricopeptide repeat-containing protein At1g13630
LOC115721856	327.114	482.431	171.798	-1.42704	4.68e-05	3.70582	2.98937	3.17785	15.6335	6.74338	7.52358	At4g27290	G-type lectin S-receptor-like serine/threonine-protein kinase At4g27290
LOC115700531	549.781	747.082	352.48	-1.08393	4.73e-05	8.88838	5.26931	8.00965	16.1164	17.6503	15.8709	At1g69450	CSC1-like protein At1g69450
LOC115722163	1787.72	1028.16	2547.27	1.31631	4.75e-05	29.3028	41.583	29.0406	13.176	14.5205	16.3021	UVR8	uncharacterized protein LOC115722163 isoform X1
LOC115706329	205.491	357.137	53.8444	-2.7995	4.84e-05	1.96703	0.174046	1.00789	7.84754	5.63543	7.86612	ALE2	LRR receptor-like serine/threonine-protein kinase GSO1
LOC115711203	347.514	500.557	194.471	-1.36795	4.89e-05	3.73653	2.95185	3.07951	7.56337	11.8575	7.3847		LOW QUALITY PROTEIN: polygalacturonase-like
LOC115722697	1294.67	1847.87	741.464	-1.25724	4.91e-05	18.2353	12.9697	16.0807	64.4377	30.4769	31.4394	At3g06270	probable protein phosphatase 2C 35 isoform X1
LOC115701358	795.192	1132.63	457.757	-1.27522	4.93e-05	24.4885	14.0819	23.1561	65.6782	59.1893	36.6711	NAP2	NAC domain-containing protein 2-like
LOC115710511	35.4556	61.682	9.22914	-2.7136	5e-05	0.496895	0.165519	0.342325	2.04673	1.62558	3.32477	PME53	putative pectinesterase 63
LOC115711293	412.671	592.879	232.463	-1.36706	5.01e-05	11.7088	8.42113	7.87303	29.0046	17.813	29.7399	At4g28100	uncharacterized GPI-anchored protein At4g28100-like
LOC115702019	9.3225	18.645	0	-7.08074	5.13e-05	0	0	0	0.760542	1.62527	0.819394		uncharacterized protein LOC115702019
LOC115715588	1250.04	663.884	1836.2	1.46761	5.16e-05	88.7739	144.103	96.319	49.818	36.5253	44.4734	FAX5	protein FATTY ACID EXPORT 5-like
LOC115704739	228.395	91.9556	364.835	2.23116	5.17e-05	18.7641	20.6831	21.4516	3.16515	2.09358	11.2377	RR4	two-component response regulator ORR4-like
LOC115716423	446.964	615.972	277.956	-1.14684	5.2e-05	8.76207	5.82543	7.32995	17.2131	20.6669	13.6822		uncharacterized protein LOC115716423
LOC115694956	12.1971	0	24.3942	6.64235	5.21e-05	1.18875	0.509974	1.57505	0	0	0	ARF18	auxin response factor 18-like
LOC115699499	597.341	278.281	916.4	1.7219	5.23e-05	19.7856	20.5066	23.3901	4.33479	10.8607	5.43573	RCOM_0530710	glycosyltransferase family 92 protein RCOM_0530710-like isoform X1
LOC115714452	1078.12	611.907	1544.33	1.33495	5.27e-05	38.0925	18.735	41.0189	13.561	14.4244	12.6524	At1g65240	aspartic proteinase CDR1-like isoform X2
LOC115699527	164.933	243.373	86.4923	-1.54735	5.32e-05	4.7066	2.65372	2.29081	11.7444	7.01137	10.2248	At5g40230	WAT1-related protein At5g40230-like
LOC115720416	12.8316	25.6633	0	-7.53145	5.33e-05	0	0	0	0.279208	2.38665	0.546934	SCT	spermidine coumaroyl-CoA acyltransferase-like
LOC115712876	95.4467	37.1837	153.71	2.20986	5.34e-05	4.03253	4.61187	4.46352	0.364613	1.40168	1.62686	PCS1	glutathione gamma-glutamylcysteinyltransferase 1-like
LOC115701120	135.553	224.41	46.6959	-2.24342	5.59e-05	1.34844	0.348466	1.11551	6.74447	2.95733	4.377	AMP1	probable glutamate carboxypeptidase AMP1
LOC115701892	403.319	604.708	201.93	-1.57245	5.68e-05	7.55048	3.887	6.17251	26.1546	11.3536	18.4109		uncharacterized protein LOC115701892
LOC115705347	3309.09	2110.97	4507.21	1.10292	5.76e-05	192.784	222.768	196.285	99.8425	85.6209	124.69	COX5B-1	cytochrome c oxidase subunit 5b-1, mitochondrial
LOC115711179	1135.12	739.789	1530.44	1.0721	5.84e-05	19.5789	21.7382	21.025	8.27745	11.4147	12.7291	NFXL1	LOW QUALITY PROTEIN: NF-X1-type zinc finger protein NFXL1-like
LOC115711201	10.2091	20.4182	0	-7.17905	6.04e-05	0	0	0	0.918994	0.292243	1.46266	PRE3	transcription factor PRE3-like
LOC115724616	122.758	51.7424	193.773	2.06143	6.04e-05	5.6127	7.14633	5.56057	3.25558	1.10431	1.01859		uncharacterized protein LOC115724616
LOC115723820	15.3757	0	30.7514	6.98292	6.09e-05	0.667454	2.91349	0.781707	0	0	0		uncharacterized protein LOC115723820
LOC115707036	504.032	707.216	300.848	-1.22067	6.11e-05	8.06927	6.75768	10.1161	27.1359	17.6586	17.8707	AN3663	solute carrier family 25 member 44-like
LOC115706128	2999.96	4202.22	1797.69	-1.20039	6.15e-05	48.6376	43.7398	55.8818	172.263	93.7653	106.467	At2g19810	zinc finger CCCH domain-containing protein 20-like
LOC115712259	13.4487	0	26.8973	6.78936	6.22e-05	2.2989	6.87074	2.69242	0	0	0		uncharacterized protein LOC115712259
LOC115724533	2655.08	3553.47	1756.69	-1.02085	6.31e-05	49.8957	27.2645	40.9564	88.4329	78.3602	85.6358	MAP65-1	65-kDa microtubule-associated protein 1-like
LOC115724109	4416.93	2556.08	6277.77	1.32914	6.4e-05	75.5276	97.04	76.9853	24.9964	42.9425	42.0018	At4g32640	protein transport protein Sec24-like At4g32640
LOC115720580	203.496	309.256	97.7347	-1.86174	6.44e-05	15.2237	3.88001	4.31322	30.4984	22.3277	24.4988	PSK6	putative phytosulfokines 6
LOC115715807	357.275	550.072	164.478	-1.91385	6.46e-05	12.6254	2.82852	4.18207	23.142	22.6076	22.3461	YAB4	protein YABBY 4-like
LOC115703128	158.563	263.785	53.3416	-2.6709	6.51e-05	1.59274	0.79859	7.61695	17.9365	16.0897	16.9848		uncharacterized protein LOC115703128 isoform X1
LOC115702385	303.32	530.257	76.3824	-2.61856	6.59e-05	5.76595	5.26824	5.93877	87.8954	9.80785	30.5772	THI2	thionin-like
LOC115705640	450.266	290.776	609.756	1.06876	6.7e-05	32.7017	21.9221	30.6038	13.767	16.3997	12.9088		uncharacterized protein LOC115705640
LOC115716603	488.85	663.928	313.772	-1.07978	6.73e-05	7.58636	7.89439	9.02842	19.9334	20.3596	15.438	SKP2B	F-box protein SKP2B-like
LOC115707933	500.611	695.809	305.413	-1.18893	6.75e-05	13.4953	12.878	14.9735	30.774	42.166	27.8274	BNM2A	BURP domain-containing protein BNM2A-like
LOC115719575	658.069	908.927	407.212	-1.12894	6.79e-05	17.8947	10.7089	13.4871	47.8198	25.6555	26.7233	At1g09660/At1g09670	KH domain-containing protein At1g09660/At1g09670
LOC115721387	100.352	147.869	52.836	-1.49597	6.83e-05	1.25199	0.745553	0.884436	3.36013	2.25363	2.96692	RGA1	disease resistance protein RGA2-like
LOC115714419	61.579	113.146	10.0116	-3.49035	6.98e-05	0.396558	0.022016	0.473546	4.42223	1.74328	4.13619	At2g25737	sulfite exporter TauE/SafE family protein 3-like isoform X1
LOC115725568	95.3345	139.792	50.8774	-1.45555	7.02e-05	1.57556	1.02094	1.79936	4.05642	4.29134	4.40571	PTC52	protochlorophyllide-dependent translocon component 52, chloroplastic-like
LOC115694675	2186.79	1233.58	3140.01	1.38562	7.04e-05	83.9636	122.39	88.0485	54.8284	41.7194	30.2261	UKL4	uridine kinase-like protein 4
LOC115712518	11.079	21.4014	0.756695	-4.84302	7.06e-05	0.0286711	0.0270598	0.0223859	0.930375	0.548124	0.911245	CYCD1-1	cyclin-D1-1-like
LOC115701206	103.17	162.575	43.7642	-1.98958	7.47e-05	2.16498	1.04542	0.825537	3.95552	6.5628	5.30595	At2g04850	cytochrome b561 and DOMON domain-containing protein At2g04850
LOC115706267	208.722	296.539	120.906	-1.29245	7.53e-05	2.20357	1.58887	2.25484	4.88549	6.44634	4.39582	HERK1	LOW QUALITY PROTEIN: probable receptor-like protein kinase At5g59700
LOC115704500	1607.85	2681.03	534.673	-2.26359	7.54e-05	36.6583	20.7843	30.4745	283.535	43.4076	144.805		germin-like protein
LOC115701047	620.705	861.674	379.736	-1.18308	7.58e-05	8.81844	4.69313	7.49524	17.2931	14.334	18.6715	TTL4	inactive TPR repeat-containing thioredoxin TTL3
LOC115707035	2479.23	3339.7	1618.77	-1.03715	7.6e-05	77.5144	56.3189	73.6302	121.289	178.24	154.398	A70	pathogen-associated molecular patterns-induced protein A70-like
LOC115706371	407.438	614.527	200.349	-1.58272	7.61e-05	5.57387	5.17713	5.26729	16.5837	10.187	26.0475	GRF9	growth-regulating factor 9-like
LOC115706156	295.77	451.538	140.002	-1.66847	7.63e-05	3.0268	3.08524	2.59286	15.213	5.56109	9.77913	ATC401	pentatricopeptide repeat-containing protein At5g25630-like
LOC115709273	1049.59	588.201	1510.98	1.37022	7.71e-05	69.353	100.681	68.6337	27.9594	37.4203	35.9421		uncharacterized protein LOC115709273
LOC115695974	87.5369	145.621	29.4524	-2.39554	7.76e-05	0.832722	1.061	2.60071	11.7331	5.35481	6.61654	MIP1A	B-box zinc finger protein 21-like
LOC115722309	627.217	281.244	973.19	1.79279	7.83e-05	16.9852	32.2998	17.1008	8.82881	4.99878	7.47696	SUV3	DExH-box ATP-dependent RNA helicase DExH16, mitochondrial isoform X1
LOC115712971	311.35	441.084	181.617	-1.2626	7.83e-05	5.65048	5.83605	5.97259	10.925	18.2047	16.318	FAOMT	flavonoid 3',5'-methyltransferase-like isoform X2
LOC115697396	531.126	775.796	286.455	-1.42052	7.83e-05	5.61907	3.64348	5.7604	14.3097	9.26879	19.5403	ARF3	auxin response factor 3
LOC115695143	8.34518	16.6904	0	-6.87048	7.89e-05	0	0	0	0.772122	0.960324	1.51249		uncharacterized protein LOC115695143
LOC115699199	6715.66	10563.4	2867.9	-1.90226	7.97e-05	227.197	69.1796	152.724	699.024	310.348	718.76		chlorophyll a-b binding protein of LHCII type 1-like
LOC115719765	107.313	34.6136	180.012	2.56138	8.04e-05	8.77527	16.1553	9.38923	0.647596	3.29501	3.26201		uncharacterized protein LOC115719765
LOC115708174	875.163	318.302	1432.02	3.08913	8.17e-05	64.4228	116.161	65.7568	4.6749	2.88832	52.4924		profilin-4
LOC115706515	46.7885	77.3321	16.2449	-2.17513	8.22e-05	0.256184	0.427778	0.461596	0.875071	2.2947	2.70309	LAC5	laccase-12-like
LOC115702925	495.091	285.957	704.225	1.3045	8.28e-05	16.2787	21.3932	15.5936	7.64834	6.89776	9.01769	FUT12	glycoprotein 3-alpha-L-fucosyltransferase A-like
LOC115699289	222.811	311.917	133.704	-1.22082	8.34e-05	4.44801	2.83714	4.71327	10.9777	8.41011	10.2614	UGT89A2	UDP-glycosyltransferase 89A2-like
LOC115699524	72.9923	111.194	34.7909	-1.67329	8.41e-05	0.896049	0.478694	0.792024	2.80084	1.99805	2.517	CSLC4	xyloglucan glycosyltransferase 4-like
LOC115700786	1540.23	689.777	2390.69	1.97865	8.52e-05	79.3531	108.986	84.5606	8.91479	37.4559	38.5685	UTR3	UDP-galactose/UDP-glucose transporter 3
LOC115701100	280.288	387.513	173.064	-1.14454	8.59e-05	6.63104	4.42861	6.75697	11.4691	14.1127	16.5914	At3g50940	AAA-ATPase At3g50940-like
LOC115715116	174.904	105.948	243.859	1.20198	8.75e-05	7.86819	7.37635	7.97199	4.13478	2.97276	3.74162		ELMO domain-containing protein C isoform X1
LOC115724640	212.106	293.478	130.734	-1.16929	8.89e-05	6.78974	7.59827	8.48213	20.1276	18.712	16.4687		transcription factor IBH1-like 1 isoform X2
LOC115716424	1699.23	959.344	2439.11	1.35832	8.9e-05	64.8881	96.5703	69.0471	25.7176	38.146	34.8904	SYP22	syntaxin-22-like
LOC115696754	8.10356	16.2071	0	-6.87949	8.94e-05	0	0	0	0.190383	0.149027	0.200812	At1g65750	uncharacterized protein LOC115696754
LOC115708762	38.7413	62.1924	15.2902	-2.01438	9e-05	0.959032	1.01162	1.14522	3.3722	5.1964	5.00147	PSK6	putative phytosulfokines 6
LOC115716555	2273.09	1360.8	3185.38	1.26132	9.18e-05	68.9189	90.9717	72.1515	48.4836	31.9931	27.8229	PGIC	glucose-6-phosphate isomerase, cytosolic
LOC115712564	1049.43	555.965	1542.9	1.47248	9.21e-05	26.5706	45.2893	28.8538	12.1181	14.9327	12.7653	GSVIVT00026920001	probable polygalacturonase
LOC115711521	2969.48	1770.15	4168.8	1.24813	9.34e-05	326.26	457.387	330.017	143.632	179.44	191.801	QCR9	cytochrome b-c1 complex subunit 9
LOC115712797	319.993	445.392	194.594	-1.18796	9.35e-05	5.16893	3.29169	4.27322	8.40032	11.2837	11.1596	VQ22	AAC-rich mRNA clone AAC11 protein
LOC115724721	68.1691	116.412	19.9266	-2.36799	9.43e-05	1.26679	1.11314	0.750344	13.5035	2.65716	3.87275		uncharacterized protein LOC115724721
LOC115702720	10192.3	6415.49	13969.1	1.12326	9.45e-05	502.181	388.209	548.409	189.737	301.39	209.395	UBI11	hypothetical protein PHAVU_003G123500g
LOC115715236	585.545	341.935	829.156	1.30061	9.51e-05	17.5802	24.2992	18.5841	7.65482	8.03861	11.4344	AXY4	protein ALTERED XYLOGLUCAN 4
LOC115715269	82.7328	129.221	36.2443	-1.9076	9.53e-05	1.81677	0.796961	0.79916	5.20056	2.89067	4.79399	SCPL45	serine carboxypeptidase-like 45
LOC115697480	898.862	1258.57	539.152	-1.22361	9.91e-05	18.7845	12.1505	16.2735	35.3106	50.8627	30.4616	At1g30090	F-box/kelch-repeat protein At1g30090
LOC115697834	781.857	1132.55	431.168	-1.29604	9.96e-05	14.18	9.50182	11.7032	54.2698	23.7071	21.6901	UVR8	ultraviolet-B receptor UVR8
LOC115715257	64.1093	97.7732	30.4454	-1.69573	0.000100208	0.924167	0.915842	0.685497	3.03838	2.56988	3.16914	CYP76B10	geraniol 8-hydroxylase-like
LOC115700251	456.305	142.035	770.574	2.56712	0.000102851	33.1466	120.155	43.3467	4.95027	19.1165	16.5346	CjBAp12	EG45-like domain containing protein
LOC115699876	82.3478	132.145	32.5507	-2.08298	0.00010295	1.24492	0.685391	0.534607	5.24459	1.76696	3.71373	NPF4.5	protein NRT1/ PTR FAMILY 4.5-like
LOC115703740	39.4884	65.0769	13.8999	-2.24357	0.000103532	0.551615	0.421451	0.348656	2.37768	1.46086	2.81212	HST	shikimate O-hydroxycinnamoyltransferase-like
LOC115705272	8955.05	5041.59	12868.5	1.37065	0.000103981	303.601	224.729	329.334	74.381	165.202	115.196	AATP1	plastidic ATP/ADP-transporter-like
LOC115704849	11.5222	22.84	0.204428	-6.41536	0.000104042	0	0	0.016309	0.142697	1.16168	0.524112	ACS1	1-aminocyclopropane-1-carboxylate synthase-like
LOC115695460	10.2689	0	20.5379	6.36688	0.000105397	0.675215	0.669133	1.18619	0	0	0	At3g07870	F-box protein At3g07870-like
LOC115715629	85.1332	139.415	30.8512	-2.14684	0.000105544	1.94742	1.16962	1.90064	12.4724	3.76916	7.92187	RHA4A	probable E3 ubiquitin-protein ligase RHA4A
LOC115716665	452.405	634.214	270.596	-1.25466	0.000106115	6.42251	3.04993	4.00112	10.3224	11.4441	11.4898	At5g49770	probable leucine-rich repeat receptor-like protein kinase At5g49770
LOC115711942	30.8823	56.395	5.36971	-4.36414	0.000107413	0.0122888	0	0.239872	0.335806	1.28145	1.04837	At2g25790	probably inactive leucine-rich repeat receptor-like protein kinase At2g25790
LOC115709136	41.3745	66.1231	16.6259	-2.06208	0.000108125	0.923054	0.395991	0.393113	2.86632	2.04176	2.2927		uncharacterized protein LOC115709136 isoform X1
LOC115701290	224.71	126.331	323.089	1.42015	0.000110178	6.29022	4.95482	7.64814	1.42147	3.05991	3.31996		uncharacterized protein LOC115701290
LOC115697955	1304	615.189	1992.82	1.78289	0.000112204	119.088	182.071	115.283	22.1732	61.3323	56.3662		cytochrome c
LOC115722597	74.4904	15.572	133.409	3.22235	0.00011263	9.48057	28.5211	7.09386	3.87928	0.686539	1.48677		uncharacterized protein LOC115722597
LOC115720899	792.982	361.742	1224.22	1.84237	0.000114171	31.545	47.6166	30.4716	5.39619	16.0344	13.7839	PLENTY	hydroxyproline O-arabinosyltransferase 3-like
LOC115717971	211.483	97.8505	325.116	1.74273	0.000115431	5.77285	10.9354	6.64158	3.10066	2.51712	2.14972	PHR1	deoxyribodipyrimidine photo-lyase, partial
LOC115696242	7.87645	15.7529	0	-6.81311	0.00011581	0	0	0	0.427785	0.272074	0.261868	GES	(E,E)-geranyllinalool synthase-like isoform X1
LOC115715982	42.0903	15.027	69.1535	2.2141	0.00011618	2.67692	3.23908	2.57243	0.468911	0.835046	0.688904	ERF5	ethylene-responsive transcription factor 5-like
LOC115707238	1008.02	589.854	1426.19	1.28572	0.000116296	39.5426	57.0615	41.7122	19.1891	17.8682	25.3635	CBL3	calcineurin B-like protein 3
LOC115700740	960.878	1536.38	385.375	-2.0028	0.000116402	21.5186	13.9323	16.228	38.6957	129.874	48.5268		uncharacterized protein LOC115700740
LOC115697842	270.432	365.378	175.486	-1.05443	0.000116692	5.55113	4.04743	5.67357	13.1428	9.81333	10.9198	MYB1	transcription factor MYB1 isoform X1
LOC115725485	2175.84	3222.01	1129.66	-1.47275	0.000118037	34.9835	34.0493	34.6792	114.72	146.566	56.5206	SAT3	serine acetyltransferase 1, chloroplastic-like
LOC115722007	347.231	521.501	172.961	-1.54197	0.000118483	7.39494	3.74712	8.25851	12.371	23.9135	24.7401		uncharacterized protein At3g49055-like
LOC115712209	2745.9	3916.97	1574.83	-1.31399	0.000118509	27.8235	12.3301	27.198	65.7554	49.6991	60.2371	BAM1	leucine-rich repeat receptor-like serine/threonine-protein kinase BAM1
LOC115704854	169.731	101.751	237.71	1.23505	0.000119422	18.4928	16.2028	17.1667	7.20148	6.80486	9.774
LOC115704021	92.9665	51.7602	134.173	1.3726	0.000120889	4.3298	3.10833	3.8302	1.6127	1.40094	1.61807	At3g55350	protein ALP1-like
LOC115716809	71.0167	28.2603	113.773	2.07233	0.000121997	13.297	6.9799	11.0237	1.40342	3.11592	3.62384		uncharacterized protein LOC115716809
LOC115720533	94.1751	149.823	38.5273	-2.02196	0.000122269	1.2729	0.429059	0.461435	4.94321	1.47484	2.48415	At1g50180	probable disease resistance protein At1g58602
LOC115700478	998.129	1346.6	649.658	-1.04198	0.000122487	27.8594	18.4548	26.586	67.9951	42.7726	50.0887	SPAC7D4.05	haloacid dehalogenase-like hydrolase domain-containing protein 3
LOC115714995	1249.6	1854.6	644.61	-1.52414	0.000123418	19.1502	19.5092	16.3992	39.5238	84.1561	46.4215	DTX29	protein DETOXIFICATION 29
LOC115719318	1198.69	720.196	1677.18	1.21951	0.000130655	27.4847	34.4875	28.2488	12.8208	17.1775	11.9784	TRM32	protein TRM32
LOC115705376	769.886	1132.86	406.915	-1.45351	0.000132193	7.03981	4.81985	5.85991	17.7699	24.8225	9.80004	EDR4	protein ENHANCED DISEASE RESISTANCE 4
LOC115705668	72.5695	140.498	4.64083	-4.94494	0.000132763	0.0125076	0.0118047	0.195314	5.83171	0.282591	0.857816	At5g13980	probable alpha-mannosidase At5g13980
LOC115712586	155.067	230.851	79.283	-1.48048	0.000133153	2.00976	1.45484	2.19382	8.59781	4.9172	4.07995	FATB1	palmitoyl-acyl carrier protein thioesterase, chloroplastic-like
LOC115715240	927.06	335.341	1518.78	2.25537	0.000133818	16.424	30.6253	17.564	1.79704	8.74408	5.0375	XI-E	myosin-9
LOC115699377	6792.5	2390.64	11194.4	2.22665	0.000136075	257.704	525.577	280.054	113.4	29.1554	110.66	GRF12	14-3-3-like protein GF14 iota
LOC115723525	97.7837	25.1522	170.415	3.04011	0.000136648	9.60003	25.561	10.9691	3.73238	3.52682	0.391675	TSPO	translocator protein homolog
LOC115696959	455.576	622.792	288.36	-1.1096	0.00013756	13.4787	8.31078	11.8146	26.4949	20.8288	29.6192	EXPA3	expansin-A6-like
LOC115698619	218.099	323.284	112.914	-1.51257	0.000139865	5.21772	2.76113	4.56844	13.4442	8.49165	15.993	At5g40230	WAT1-related protein At5g40230-like
LOC115711619	2241.99	3044.55	1439.42	-1.0633	0.000141303	153.711	80.378	133.206	335.956	269.551	215.08	CP12-3	calvin cycle protein CP12-3, chloroplastic
LOC115719281	2508.95	1652.39	3365.5	1.04866	0.000142935	126.05	101.311	127.29	56.5276	46.9546	82.2487	ARP2	60S ribosomal protein L3-2
LOC115719498	333.41	497.77	169.05	-1.48602	0.000143317	3.93815	3.20669	4.76301	19.5514	9.22652	8.81582	RLK1	pentatricopeptide repeat-containing protein CRP1, chloroplastic
LOC115700742	632.728	411.752	853.705	1.0652	0.000144292	20.9069	17.6958	20.5725	7.69572	12.0123	10.6994	LSF1	phosphoglucan phosphatase LSF1, chloroplastic isoform X1
LOC115716222	6716.98	4237.5	9196.46	1.13882	0.000144891	329.089	450.773	353.563	156.613	181.058	229.829		cytochrome b-c1 complex subunit Rieske-4, mitochondrial-like
LOC115712470	734.322	331.852	1136.79	1.77571	0.000145726	37.5561	89.0786	43.0654	17.6993	18.4576	18.983		uncharacterized protein LOC115712470 isoform X1
LOC115714926	416.553	224.817	608.289	1.50258	0.000146616	12.5792	19.5942	13.4201	4.04402	5.9524	8.38147	2024-10-07	organic cation/carnitine transporter 7
LOC115714374	1362.63	1921.36	803.909	-1.25589	0.000148199	17.0811	11.3157	17.4823	48.3464	25.5731	42.716	SPL3	squamosa promoter-binding-like protein 2
LOC115719667	1187.49	1824.86	550.118	-1.74106	0.000148235	41.6348	10.9302	31.5208	88.3101	114.245	85.8121		uncharacterized protein LOC115719667
LOC115703253	671.749	291.198	1052.3	2.02423	0.000149738	24.9106	39.3741	25.5503	6.21901	3.89771	17.1036		uncharacterized protein LOC115703253
LOC115705888	751.603	495.277	1007.93	1.02537	0.000149868	12.3038	15.021	13.1796	7.10671	6.82252	7.636	ATX3	LOW QUALITY PROTEIN: histone-lysine N-methyltransferase ATX3-like
LOC115709429	667.118	918.512	415.724	-1.14306	0.000149868	9.16637	6.12156	7.18009	23.0402	12.3792	17.637	STY13	serine/threonine-protein kinase STY13-like
LOC115695798	3645.64	2223.56	5067.73	1.18953	0.000150702	365.751	500.097	345.552	182.509	201.726	195.395	COX6B-2	cytochrome c oxidase subunit 6b-2
LOC115719747	190.224	291.894	88.5527	-1.88877	0.000151711	2.5503	0.68275	0.813728	5.10951	3.64391	5.16853	FH11	formin-like protein 11
LOC115714087	874.557	235.142	1513.97	3.09495	0.000152269	56.8367	122.108	53.239	0.976721	20.1843	18.4705	Cht10	chitinase 10
LOC115705827	919.867	1247.09	592.645	-1.04899	0.000152753	15.4518	13.0794	14.8522	44.7527	25.3472	28.0744		uncharacterized protein LOC115705827
LOC115724607	74.2265	125.198	23.2554	-2.43268	0.000155922	1.73301	0.284456	1.29428	6.94909	4.97622	6.42808	KRP1	calcium-binding protein PBP1-like isoform X1
LOC115707421	3508.67	1861.24	5156.1	1.47515	0.000158932	218.638	398.476	224.196	106.225	103.178	125.609	At4g27270	probable NAD(P)H dehydrogenase (quinone) FQR1-like 1
LOC115700895	344.128	224.447	463.809	1.04661	0.000161518	16.1887	13.2726	16.5127	9.02999	6.20496	8.57078	RER1	protein RETICULATA-RELATED 1, chloroplastic
LOC115720225	164.173	233.923	94.4233	-1.31379	0.000162294	2.78209	2.50304	3.65419	9.59182	6.05528	8.0463	BC10	glycosyltransferase BC10-like
LOC115705753	1400.29	632.621	2167.95	1.91135	0.000165415	66.2281	63.6874	66.1519	15.6884	7.7866	37.9749	MVD2	MPDC, partial
LOC115710243	2295.8	848.781	3742.82	2.16239	0.00016578	141.974	482.563	201.079	100.595	46.1259	65.3632		uncharacterized protein LOC115710243
LOC115711469	197.715	283.625	111.805	-1.35286	0.000166009	5.1874	2.74385	3.78319	12.5591	7.67808	11.2519	At4g28100	uncharacterized GPI-anchored protein At4g28100-like
LOC115704767	1476.94	499.688	2454.19	2.38314	0.000166886	68.8911	214.585	84.6034	10.541	43.511	29.446	CjBAp12	EG45-like domain containing protein
LOC115716034	327.678	545.962	109.393	-2.14872	0.000167644	4.87822	3.05089	3.83179	5.97257	27.6308	28.069	MO2	monooxygenase 2-like
LOC115719075	764.198	1042.66	485.734	-1.09632	0.000168542	9.00266	5.05931	8.88156	20.6103	15.1783	16.2608	KIPK2	serine/threonine-protein kinase D6PKL1-like
LOC115707258	11.0496	22.0992	0	-7.32635	0.000169029	0	0	0	0.282818	2.18727	0.332403	PER10	peroxidase 10-like
LOC115702750	55.9915	88.3425	23.6406	-1.88722	0.000169156	0.270986	0.584588	0.785876	0.991747	2.52303	3.07596	NLP2	protein NLP2-like
LOC115702921	190.889	272.742	109.037	-1.27593	0.000169659	6.36939	7.34732	7.65096	14.6903	15.422	27.4104	CML30	calmodulin-like protein 1
LOC115705078	7.50686	15.0137	0	-6.76902	0.000172203	0	0	0	0.854955	1.21802	0.837375		uncharacterized protein LOC115705078
LOC115716320	188.218	314.456	61.9805	-2.28054	0.000172623	2.33365	2.34552	2.08238	22.2574	3.6871	11.5082	ADH1	CYP enzymes assisting alcohol dehydrogenase-like
LOC115702104	349.953	146.013	553.894	1.92463	0.000173138	26.9058	35.3269	24.6178	5.86625	13.929	5.00901	HIPP24	heavy metal-associated isoprenylated plant protein 24
LOC115710210	69.7761	25.5628	113.989	2.5333	0.000174161	7.82335	3.51416	6.30434	3.07242	0.727099	0.419894	LOG1	cytokinin riboside 5'-monophosphate phosphoribohydrolase LOG1-like
LOC115721815	69.1254	21.1592	117.092	3.81235	0.000174378	3.01228	5.39372	3.20919	2.01939	0.342493	0	At1g03050	putative clathrin assembly protein At2g25430
LOC115714839	472.693	678.358	267.029	-1.29373	0.00017465	6.77517	7.27037	8.33349	29.4433	17.4206	14.5936	COL16	zinc finger protein CONSTANS-LIKE 16-like
LOC115708934	7.75637	15.5127	0	-6.79499	0.000175605	0	0	0	0.825146	1.91926	1.38545		uncharacterized protein LOC115708934
LOC115716457	24.5547	4.49326	44.6161	3.33159	0.000179469	6.83864	6.00139	6.55729	0.204906	1.45961	0.401386	RALF	rapid alkalinization factor-like
LOC115708827	43.8735	73.481	14.2659	-2.38137	0.000180057	0.865061	0.197073	0.535683	2.49635	2.95506	3.0438	AGAL2	alpha-galactosidase-like
LOC115697530	738.571	995.008	482.134	-1.04442	0.000183643	13.2021	8.73688	12.5343	29.6524	19.4828	26.5271	At1g52310	C-type lectin receptor-like tyrosine-protein kinase At1g52310 isoform X1
LOC115700410	9.5802	0	19.1604	6.26798	0.000187423	0.987559	0.792252	1.69636	0	0	0		putative F-box protein At1g47730
LOC115721418	1154.85	487.933	1821.78	1.94083	0.000188026	45.0889	114.952	51.5414	12.7298	26.8956	23.3147		uncharacterized protein LOC115721418
LOC115725384	26.9509	46.3358	7.56591	-2.59588	0.000189206	0.0670594	0.0421939	0.0989003	0.483572	0.569787	0.28667	At4g27190	uncharacterized protein LOC115725384 isoform X2
LOC115712676	34084.9	53164.3	15005.5	-1.74256	0.000189306	936.375	557.827	764.182	5093.87	1162.97	2315.18	CAB-151	chlorophyll a-b binding protein 151, chloroplastic
LOC115719312	971.597	1333.52	609.68	-1.1257	0.000190494	10.8367	7.98169	9.59991	21.1518	28.5509	16.4152	At1g06840	probable LRR receptor-like serine/threonine-protein kinase At1g06840 isoform X1
LOC115699445	2631.46	1623.71	3639.21	1.16531	0.000193998	292.001	404.537	294.923	181.966	141.538	159.915	Os02g0178400	protein transport protein Sec61 subunit gamma isoform X1
LOC115699243	225.251	319.507	130.994	-1.29082	0.000194319	10.9473	8.87215	8.40815	31.5002	16.8547	25.7767	DTM1	signal peptidase complex-like protein DTM1
LOC115714686	99.4101	35.0515	163.769	3.42106	0.000196506	5.31532	13.5934	5.42194	0.0732097	1.04299	4.66078	CML3	calmodulin-like protein 3
LOC115704542	111.986	164.458	59.5134	-1.46135	0.000197442	1.50048	1.41615	1.09833	3.29942	3.94428	4.70618	RPM1	disease resistance protein RPM1-like
LOC115720478	12.7101	0.434305	24.9859	5.74309	0.00019772	1.06439	1.71615	1.14271	0	0	0.074187	RTNLB2	reticulon-like protein B2
LOC115709203	2057.18	953.065	3161.3	1.73852	0.000198896	68.488	151.182	79.0409	34.1451	22.5383	43.4308	B3GALT7	LOW QUALITY PROTEIN: beta-1,3-galactosyltransferase 7-like
LOC115709333	300.267	173.211	427.322	1.40827	0.000199117	4.79504	6.06103	5.53227	1.53551	1.84158	3.79566	At3g54510	CSC1-like protein At3g54510 isoform X1
LOC115723413	40.17	73.4088	6.93124	-3.38752	0.000199445	0.296578	0.0215316	0.285002	2.96122	0.91194	2.67135	APA2	aspartic proteinase A2-like
LOC115705983	234.807	373.291	96.3222	-1.95418	0.000201142	4.65948	1.16931	3.91143	16.2378	8.98743	13.9666	SAT	stemmadenine O-acetyltransferase-like
LOC115705826	553.112	766.777	339.447	-1.17646	0.000202327	6.76029	3.99091	6.03539	15.2718	9.83	15.0929	CFM3	LOW QUALITY PROTEIN: CRM-domain containing factor CFM3, chloroplastic/mitochondrial-like
LOC115725353	184.57	277.378	91.7624	-1.57413	0.00020237	6.35124	6.15488	6.28724	20.5323	28.4827	11.9522	At5g56260	putative 4-hydroxy-4-methyl-2-oxoglutarate aldolase 3
LOC115700775	28.743	48.9184	8.56771	-2.48418	0.000202823	0.331369	0.111695	0.31417	1.13189	1.64546	1.70251		protein BIG GRAIN 1-like E
LOC115706805	337.861	146.996	528.726	1.85014	0.000203082	15.6846	24.8635	16.479	4.62931	9.05116	3.61711		uncharacterized protein LOC115706805 isoform X1
LOC115725009	1580.3	2191.34	969.251	-1.17896	0.000203195	33.181	15.4241	28.6848	59.2471	68.4216	55.5764	AAP7	probable amino acid permease 7 isoform X2
LOC115705209	843.533	1195.94	491.131	-1.22171	0.0002056	9.01152	6.51976	7.7052	13.2174	19.5885	27.2379	WAV3	E3 ubiquitin-protein ligase WAV3-like
LOC115714221	465.735	635.384	296.085	-1.09266	0.000207609	5.84123	3.92092	5.33357	14.8572	8.69816	10.9837	At5g37930	uncharacterized protein LOC115714221 isoform X1
LOC115723923	10.6804	0	21.3608	6.45724	0.000211059	1.04523	2.35662	0.90678	0	0	0		uncharacterized protein LOC115723923
LOC115698388	257.233	419.774	94.6912	-2.12573	0.000211582	9.56934	1.79605	8.06593	40.9514	22.49	25.6481	ATJ11	chaperone protein dnaJ 11, chloroplastic-like
LOC115716045	2846.35	1641	4051.7	1.32639	0.000212136	296.178	448.283	285.311	119.72	157.991	178.108	At2g45070	protein transport protein Sec61 subunit beta-like
LOC115725683	443.59	630.284	256.896	-1.29404	0.000215416	10.2555	6.5133	9.10215	19.8631	30.2955	16.9251	AAP7	probable amino acid permease 7
LOC115696217	772.969	1164.62	381.32	-1.61085	0.000217104	20.4583	15.1763	18.182	79.4104	27.273	69.6109	LRR1	leucine-rich repeat protein 1-like
LOC115705069	7.41186	14.8237	0	-6.74498	0.000217801	0	0	0	0.590326	0.280337	0.46255	GULLO6	probable L-gulonolactone oxidase 6
LOC115694724	1106.69	616.116	1597.26	1.37294	0.00021947	28.8088	50.8494	32.5285	15.9703	15.2834	16.3409	YDR109C	FGGY carbohydrate kinase domain-containing protein
LOC115709774	285.748	482.716	88.7796	-2.41537	0.000219987	2.29785	1.52488	2.00437	19.2851	2.46479	12.2821	TCP14	transcription factor TCP14-like
LOC115713587	44.4774	75.636	13.3187	-2.41375	0.00022079	1.23259	0.646287	1.49704	11.4612	3.80835	5.04005	RHA2A	E3 ubiquitin-protein ligase RHA2B-like
LOC115709013	58.9656	88.4018	29.5294	-1.54617	0.000221838	0.95455	0.900907	1.35085	2.34351	3.26612	4.59065		anthocyanin 5-aromatic acyltransferase-like
LOC115720589	257.234	353.14	161.328	-1.13489	0.000223674	2.72707	2.89555	2.26766	6.42742	5.66379	6.61458	TRP6	uncharacterized protein LOC115720589 isoform X2
LOC115712880	4305.75	2845.42	5766.08	1.01907	0.000223812	176.36	221.228	187.422	96.4629	115.655	100.645	At2g20420	Succinyl-CoA synthetase, beta subunit
LOC115715971	336.734	460.352	213.116	-1.10498	0.000228144	6.78611	3.83069	6.2207	15.3677	11.1222	11.9982	BSK2	serine/threonine-protein kinase BSK2-like
LOC115706854	1851.64	1039.42	2663.86	1.36717	0.000228722	54.1605	87.1168	53.037	34.4056	23.7835	25.3772		uncharacterized protein LOC115706854 isoform X1
LOC115718430	1012.8	559.559	1466.05	1.45003	0.000230298	21.6391	18.1454	20.7972	4.1798	10.9995	9.36827	MYOB1	myosin-binding protein 1-like
LOC115697646	299.172	439.309	159.035	-1.46465	0.000233899	4.52419	1.99061	2.94159	6.9569	9.42989	10.9883	LECRKS4	L-type lectin-domain containing receptor kinase S.4-like
LOC115699438	1839.39	2483.04	1195.73	-1.05568	0.000234599	23.7043	27.3974	19.3188	56.3629	56.009	46.6008	COP1	E3 ubiquitin-protein ligase COP1-like
LOC115705692	144.076	195.85	92.3008	-1.08211	0.000240036	2.82235	2.42552	2.41864	6.62297	5.82238	5.02822	TBL7	protein trichome berefringence-like 7
LOC115700450	482.556	772.636	192.476	-1.78677	0.000244835	11.4245	5.66595	8.72122	73.5111	17.2629	19.9018	CP33	33 kDa ribonucleoprotein, chloroplastic
LOC115706309	26.2721	47.807	4.73712	-3.59707	0.000246264	1.05488	0.071114	0.235323	6.30566	2.09525	5.67184		pathogenesis-related protein PR-1 type-like
LOC115699104	1124.28	741.125	1507.44	1.07695	0.000248978	65.482	59.0076	63.4119	24.9309	27.7633	46.1297		calcium load-activated calcium channel
LOC115712983	1225.86	1637.46	814.266	-1.00874	0.000250348	13.3836	7.51283	11.8498	22.6523	26.0918	20.705	NRPA2	DNA-directed RNA polymerase I subunit 2
LOC115712891	552.044	319.548	784.541	1.30002	0.000251182	59.6123	89.1877	59.0262	28.4511	30.6399	33.4892		uncharacterized protein LOC115712891
LOC115698645	1444.48	764.204	2124.76	1.64645	0.00025285	33.165	25.8772	36.3487	22.9091	6.73712	7.3078	At2g05160	zinc finger CCCH domain-containing protein 18 isoform X3
LOC115716985	2058.51	1230.36	2886.65	1.23079	0.000254707	156.742	82.886	142.75	46.703	73.3178	51.0322	SGR	protein STAY-GREEN homolog, chloroplastic-like
LOC115712239	4372.51	2894.53	5850.49	1.0157	0.000254974	468.775	586.876	459.029	277.351	251.38	285.952	COX6A	cytochrome c oxidase subunit 6a, mitochondrial
LOC115701034	201.726	304.965	98.4871	-1.6299	0.000256297	4.25457	2.33628	2.71792	6.29751	13.3546	10.697	PMAT1	malonyl-CoA:anthocyanidin 5-O-glucoside-6''-O-malonyltransferase-like
LOC115725699	2317.29	1262.76	3371.83	1.4164	0.000258927	87.1314	160.329	92.7673	47.3512	47.637	45.5622	ATJ10	chaperone protein dnaJ 10
LOC115725388	355.999	549.509	162.488	-1.79938	0.000258962	10.4853	6.43242	5.23367	40.0366	11.1291	29.3787	GGR	GPPS small subunit, partial
LOC115708791	674.783	1007.41	342.156	-1.55369	0.000259686	10.092	20.9958	12.3703	55.5387	44.2578	41.9925		uncharacterized protein LOC115708791 isoform X2
LOC115708323	2495.61	1628.64	3362.57	1.08383	0.000259817	85.5127	104.347	87.5115	36.6002	46.7362	61.9431	PDH-E1	pyruvate dehydrogenase E1 component subunit alpha-3, chloroplastic-like
LOC115709591	2066.45	1257.31	2875.59	1.24151	0.000260223	76.9681	99.5283	79.2266	26.1546	45.6137	49.1925	At2g24330	uncharacterized protein At2g24330-like
LOC115706578	147.493	206.487	88.4982	-1.20299	0.000262893	2.88518	1.99533	3.18486	5.18246	6.95959	7.73866	MAN6	mannan endo-1,4-beta-mannosidase 6-like isoform X1
LOC115725216	8.26012	16.5202	0	-6.83066	0.000265115	0	0	0	0.324422	0.120049	0.664388		uncharacterized protein LOC115725216 isoform X1
LOC115722612	11.4338	0.434305	22.4333	5.58568	0.000267076	1.80427	1.35056	1.9431	0	0	0.104074	ubc4	ubiquitin-conjugating enzyme E2 D4-like
LOC115707771	720.29	1046.27	394.306	-1.40892	0.000268614	11.9084	7.27353	9.57778	36.5613	15.0897	29.7136	At1g61900	uncharacterized GPI-anchored protein At1g61900
LOC115715870	37.3122	62.4413	12.1831	-2.37364	0.000270145	0.311081	0.474275	0.242887	1.55301	2.70325	1.52108	SFH11	phosphatidylinositol/phosphatidylcholine transfer protein SFH11
LOC115695001	7.80118	15.6024	0	-6.82352	0.000270714	0	0	0	0.378943	1.10176	0.424172	CDR1	aspartic proteinase CDR1-like
LOC115701301	1071.73	704.613	1438.86	1.02991	0.000270795	78.2218	99.3028	80.5054	47.9021	45.5192	43.8956	FIS1A	mitochondrial fission 1 protein A
LOC115702707	1228.06	1638.28	817.85	-1.0016	0.00027482	14.6573	8.58362	12.8419	26.1821	21.3188	28.9799	KIN4A	LOW QUALITY PROTEIN: kinesin-like protein KIN-4A
LOC115717486	505.716	300.92	710.512	1.24591	0.000274971	96.9152	139.296	103.587	43.8481	57.9363	54.8636		succinate dehydrogenase assembly factor 4, mitochondrial
LOC115718497	120.176	52.9592	187.393	2.57489	0.000276289	4.10533	4.5874	4.35448	0.198438	0.673108	3.07732	RECQL1	ATP-dependent DNA helicase Q-like 1 isoform X2
LOC115706063	742.889	497.701	988.077	1.00165	0.000277927	20.1018	13.8046	22.7672	7.8549	11.3101	10.9644	ARF16	auxin response factor 16-like
LOC115713329	309.003	480.495	137.511	-1.77815	0.000278026	4.83904	3.87268	5.47957	27.8385	7.77074	17.6567		protein LOW PSII ACCUMULATION 3, chloroplastic isoform X1
LOC115707816	238.574	333.742	143.406	-1.22682	0.000278842	8.67913	5.91396	5.71296	15.6207	14.4753	20.3125	XTH8	probable xyloglucan endotransglucosylase/hydrolase protein 8
LOC115698034	3488.28	1703.15	5273.41	1.68488	0.000279102	300.287	451.195	290.625	60.9525	175.32	129.566		cytochrome c
LOC115707864	179.332	242.605	116.059	-1.06292	0.000280589	6.8049	3.99621	5.28365	13.8173	11.3011	10.561	HIPP41	uncharacterized protein At4g26485-like
LOC115698693	329.896	177.925	481.867	1.43814	0.000282012	17.0067	24.1375	14.0359	6.51593	8.14788	7.62589		uncharacterized protein LOC115698693
LOC115719906	7.80511	15.6102	0	-6.58845	0.00028253	0	0	0	1.41007	0.358725	0.345268		uncharacterized protein LOC115715830
LOC115708059	4352.77	2127.89	6577.65	1.62594	0.000286116	109.515	259.033	135.726	61.0344	66.84	53.3902	ILK1	integrin-linked protein kinase 1-like isoform X1
LOC115708844	221.156	114.904	327.407	1.52563	0.000292202	10.9153	15.8331	16.2156	6.506	6.36594	3.49247		uncharacterized protein LOC115708844
LOC115711295	239.882	141.087	338.677	1.26488	0.000306108	12.051	11.5102	11.8011	4.2447	6.98145	4.54416	CAD1	LOW QUALITY PROTEIN: probable cinnamyl alcohol dehydrogenase 1
LOC115707031	123.617	73.1168	174.118	1.25041	0.000308568	6.90815	6.99238	7.06142	3.41982	2.55203	3.51697		uncharacterized protein LOC115707031
LOC115719611	175.728	243.481	107.975	-1.15513	0.000309868	4.81748	4.2416	3.53422	14.1363	8.20407	8.38307	ZIP6	zinc transporter 6, chloroplastic-like isoform X1
LOC115705627	579.808	778.01	381.606	-1.03798	0.000310613	16.1041	8.83954	11.4973	25.238	24.5973	28.7229	AS	hydroquinone glucosyltransferase-like
LOC115722366	707.383	967.56	447.206	-1.10745	0.000311338	8.38264	5.54366	10.3361	21.8783	18.4418	15.2319	BGAL9	LOW QUALITY PROTEIN: beta-galactosidase 9
LOC115716858	9.10815	0	18.2163	6.22872	0.000316363	0.879358	1.31043	0.794998	0	0	0	CBL7	calcineurin B-like protein 7
LOC115694867	14.4744	0.434305	28.5145	5.95015	0.000318305	0.764059	4.45784	1.51853	0	0	0.116191	PR-1	pathogenesis-related protein PR-1-like
LOC115696485	140.638	73.4072	207.869	1.50666	0.000319037	6.26051	9.56236	6.47025	2.58268	2.83841	3.18726	TPK1	thiamine pyrophosphokinase 1-like isoform X1
LOC115709956	437.325	648.935	225.714	-1.5432	0.000320026	7.74637	5.98177	4.20972	11.8769	24.4781	18.7743	IQM3	IQ domain-containing protein IQM3-like
LOC115699124	440.695	655.6	225.791	-1.51465	0.00032872	4.26153	2.46437	3.4812	16.071	5.47989	10.0542	At1g73710	pentatricopeptide repeat-containing protein At1g73710
LOC115695792	62.2344	27.6634	96.8055	1.79949	0.000328896	2.66889	4.35083	3.4099	1.13954	1.05419	1.06538	At5g55050	GDSL esterase/lipase At5g55050-like
LOC115705721	1966.99	978.914	2955.07	1.5938	0.000331772	49.6092	107.492	54.3461	23.3489	29.7713	24.5121	PFK3	ATP-dependent 6-phosphofructokinase 6-like
LOC115709627	3037.21	1878.14	4196.27	1.16276	0.000332467	320.393	424.428	316.173	180.865	134.493	202.537		uncharacterized protein LOC115709627
LOC115698895	6.83174	13.6635	0	-6.59824	0.000334175	0	0	0	0.196999	0.315021	0.358332	FRS5	protein FAR1-RELATED SEQUENCE 5-like
LOC115714971	521.828	746.52	297.136	-1.25235	0.00033563	12.8861	12.444	14.8732	54.2229	31.2891	23.43	TAF13	transcription initiation factor TFIID subunit 13
LOC115724550	157.596	246.373	68.8187	-1.79262	0.000336277	5.58351	3.26723	5.27502	8.67779	25.7155	18.5865		glycine-rich protein 5-like
LOC115709006	10.2042	19.945	0.463439	-5.11044	0.000338164	0.0180636	0	0.0141038	0.987223	0.251152	0.181298	IDD12	zinc finger protein BALDIBIS-like
LOC115702228	6688.38	4171.99	9204.76	1.152	0.000345403	224.457	291.081	228.309	158.35	93.5515	116.32	Os08g0536000	pyruvate dehydrogenase E1 component subunit beta-1, mitochondrial
LOC115713941	1178.54	1630.59	726.488	-1.1659	0.000348608	16.1244	8.65268	16.3906	28.9026	39.4735	28.6166	FRO7	ferric reduction oxidase 7, chloroplastic-like
LOC115707255	65.2318	22.1496	108.314	5.05725	0.000348959	1.7707	3.84938	1.9107	0	0	1.69732	At1g12150	WEB family protein At1g12150-like
LOC115713013	2498.61	1555.55	3441.68	1.18	0.000350791	74.6713	103.201	76.9194	30.427	43.9694	50.7005	CAP1	cyclase-associated protein 1
LOC115695457	10.9801	0	21.9602	6.40955	0.000350941	0.402189	2.4402	1.52526	0	0	0		uncharacterized protein LOC115695457
LOC115699597	1582.95	2366.08	799.817	-1.36148	0.000352968	21.6681	17.0174	18.1091	110.853	40.6155	30.194	IP5P8	type I inositol polyphosphate 5-phosphatase 4-like isoform X1
LOC115714297	2283.14	3423.7	1142.59	-1.56514	0.000356355	55.4818	38.7486	48.3106	80.9784	235.331	134.495	LBD37	LOB domain-containing protein 37-like
LOC115716562	10.8377	0.434305	21.241	5.51138	0.000357242	0.876033	0.708688	0.830563	0	0	0.0523359	FG3	UDP-glycosyltransferase 79B30-like
LOC115709520	89.9537	140.638	39.269	-1.78336	0.000361013	0.895127	0.568631	1.02147	4.96854	1.97455	2.53397		putative uncharacterized protein DDB_G0291812
LOC115707531	25.1371	46.205	4.06925	-3.89458	0.000361168	1.18693	0.0861716	0.142575	4.98992	2.69758	8.70554		uncharacterized protein LOC115707531
LOC115723456	15.5634	2.23211	28.8947	3.69539	0.000361829	1.64842	0.715662	1.15836	0.0563066	0.171895	0.0551488	OMT3	probable O-methyltransferase 3
LOC115711688	213.319	105.908	320.73	1.59572	0.000363947	4.55654	6.53833	5.23056	2.34194	1.11712	2.43715	ATJ49	uncharacterized protein LOC115711688
LOC115705194	365.993	488.961	243.025	-1.0104	0.000364826	7.284	5.61911	6.36835	16.0904	10.6127	14.8111		uncharacterized protein LOC115705194
LOC115711578	6.83506	13.6701	0	-6.56936	0.000365295	0	0	0	0.398826	0.744058	0.911459		uncharacterized protein LOC115707110 isoform X1
LOC115716518	11305.2	6885.03	15725.5	1.20209	0.000366493	651.398	912.747	665.587	274.727	423.676	362.858	YPTM2	GTP-binding protein YPTM2, partial
LOC115702252	8.87538	0	17.7508	6.0758	0.000367418	1.14284	0.466427	0.40998	0	0	0	UGT91C1	UDP-glycosyltransferase 91C1-like
LOC115714946	7.58545	15.1709	0	-6.76967	0.000372802	0	0	0	1.8964	0.428844	1.34146		uncharacterized protein LOC115698971
LOC115697474	1332.7	1902.86	762.544	-1.32308	0.000375187	35.7956	12.8226	28.351	78.2251	57.7344	64.8679	LECRKS4	L-type lectin-domain containing receptor kinase VIII.2-like
LOC115714417	736.296	328.857	1143.74	1.89899	0.000375693	24.9022	39.4473	24.394	3.48486	13.7655	10.4965		uncharacterized protein LOC115714417
LOC115708731	1090.55	731.757	1449.35	1.03072	0.000376391	41.6991	39.5742	39.9518	15.2637	22.4538	27.8083	URGT6	UDP-rhamnose/UDP-galactose transporter 6
LOC115712584	379.587	532.638	226.536	-1.20213	0.000376684	5.05916	3.15233	5.42023	15.5753	9.33332	9.12014	PPR40	putative pentatricopeptide repeat-containing protein At3g16890, mitochondrial
LOC115723280	16.8459	0.861977	32.8299	5.21885	0.000378672	0.829023	3.91217	1.46719	0.0943922	0	0.0924513		glycine-rich protein A3-like
LOC115714967	500.07	304.481	695.66	1.19214	0.00038077	40.6946	58.3268	45.43	20.4125	25.9396	22.4309	SKIP34	protein SKIP34
LOC115712351	437.856	111.93	763.783	2.81159	0.000381888	14.5925	37.2637	14.6097	0.857913	7.63894	2.26874	JGB	protein JINGUBANG-like
LOC115724974	823.886	357.672	1290.1	1.86791	0.000383577	60.6277	33.3266	63.5383	24.0778	5.63656	16.6629	CCR2	cinnamoyl-CoA reductase-like SNL6
LOC115707232	2066.83	1354.91	2778.75	1.03589	0.000383748	97.3222	132.957	105.078	57.7941	60.3999	59.7191	RABB1C	ras-related protein RABB1c
LOC115720038	10.7862	0.427672	21.1447	5.50691	0.00038802	1.99524	1.2987	2.04133	0.117506	0	0	DMP4	protein DMP10-like
LOC115697526	121.104	169.747	72.4619	-1.23011	0.000388253	3.40183	3.13599	3.86061	9.99854	6.806	9.32977		uncharacterized protein LOC115697526 isoform X1
LOC115725371	2097.01	1159.8	3034.22	1.38685	0.000391128	43.2837	78.7453	46.1995	25.6004	20.1678	25.232		beta-1,4-mannosyl-glycoprotein 4-beta-N-acetylglucosaminyltransferase-like
LOC115706376	23.5471	43.3525	3.74175	-3.51336	0.000406038	0.348013	0.0469222	0.310541	1.52838	5.18431	1.58011		uncharacterized protein LOC115706376
LOC115696873	816.709	408.969	1224.45	1.60121	0.000408695	93.301	63.1183	87.0695	44.3872	12.7569	29.9228		late embryogenesis abundant protein, group 3-like
LOC115720812	9.00668	17.4611	0.552267	-5.16652	0.000409183	0.0677315	0.0639252	0	1.96653	1.05944	1.58619		uncharacterized protein LOC115720812
LOC115707467	1396.64	2310.59	482.702	-2.22862	0.000411139	13.3416	10.5467	13.4524	18.9762	126.09	43.1424	CWINV1	beta-fructofuranosidase, insoluble isoenzyme CWINV1-like
LOC115698191	117.868	62.8369	172.899	1.50133	0.000413256	5.24682	6.56841	4.96691	1.62505	2.03166	2.9559		uncharacterized protein LOC115698191
LOC115716286	685.208	342.429	1027.99	2.40179	0.000415437	21.1401	43.148	20.3106	2.13092	4.17323	24.7695		vacuolar-processing enzyme
LOC115716729	266.413	356.216	176.61	-1.00591	0.000416573	5.55613	4.09894	6.00521	12.2242	12.0178	9.33475	SKP2B	LOW QUALITY PROTEIN: F-box protein SKP2B-like
LOC115707841	2911.24	4536.83	1285.65	-1.74337	0.000416915	105.194	63.2128	90.9356	580.21	123.285	276.505	RPS17	30S ribosomal protein S17, chloroplastic
LOC115697803	61.1471	31.9916	90.3026	1.51285	0.000418667	4.27476	3.68969	3.99379	1.93441	1.39698	1.22234		uncharacterized protein LOC115697803
LOC115702773	68.9802	28.2889	109.671	2.01477	0.000419754	4.55078	7.10487	4.88147	2.54232	0.960921	1.20945	CaMKMT	calmodulin-lysine N-methyltransferase-like
LOC115723498	10.3159	0	20.6319	6.40009	0.000425667	0.183973	0.726105	0.274228	0	0	0	ANX2	receptor-like protein kinase ANXUR1
LOC115716126	804.745	1158.91	450.577	-1.36797	0.000427472	11.2847	5.49423	9.10264	27.966	14.4186	27.9117	ARF9	auxin response factor 9
LOC115717622	10.7573	0.456711	21.0579	5.47744	0.000427717	0.993567	1.13309	1.00203	0	0.0719496	0	DUO1	transcription factor DUO1
LOC115703104	1995.49	1305.32	2685.67	1.04202	0.000428781	76.5679	41.0498	71.3016	28.6507	36.6182	31.254	ALKBH10B	RNA demethylase ALKBH10B isoform X1
LOC115699766	1487.37	931.064	2043.68	1.13838	0.000431563	38.6065	54.9838	39.5096	19.518	23.6495	22.9155	SUC3	sucrose transport protein SUC3 isoform X1
LOC115719672	288.492	398.799	178.184	-1.18893	0.000443737	9.31548	4.36799	5.79091	17.3792	12.4777	16.1782	GOLS2	galactinol synthase 2-like
LOC115706815	12.1494	1.31869	22.9802	4.11249	0.000445033	0.993224	0.823782	0.681495	0.0514036	0.0523089	0.0503466		uncharacterized protein LOC115706815
LOC115706482	2280.5	1458.36	3102.63	1.10287	0.000447903	165.171	186.804	163.944	117.506	63.3711	82.7718	At2g39960	probable signal peptidase complex subunit 2
LOC115713848	6.87199	13.744	0	-6.5874	0.000450166	0	0	0	0.455766	1.29862	1.07135	XTH2	xyloglucan endotransglucosylase/hydrolase protein 2-like
LOC115707453	15.4787	2.18066	28.7768	3.70141	0.000452436	0.30547	0.700166	0.465656	0.0496867	0.0252809	0.0486651	CRK26	cysteine-rich receptor-like protein kinase 26 isoform X1
LOC115706074	1087.87	1599.23	576.507	-1.44205	0.000462975	19.8635	17.3735	22.5729	60.9769	84.9663	30.9834	ATHB-7	homeobox-leucine zipper protein ATHB-12-like
LOC115694961	350.627	155.635	545.618	1.83957	0.000463492	34.6762	21.6047	41.1232	10.1052	3.6244	15.6574		uncharacterized protein LOC115694961
LOC115719121	113.096	50.8295	175.363	4.16927	0.000469388	10.2367	17.7221	9.41147	0.103451	0.105273	11.6522		uncharacterized protein LOC115719121
LOC115722415	96.7834	143.419	50.1475	-1.48741	0.000471809	1.85086	1.1381	2.18958	6.70531	5.06881	3.89355	CER26L	protein ECERIFERUM 26-like
LOC115702735	12.027	0.884383	23.1697	4.75342	0.000474176	0.757886	0.638656	0.887619	0.0462281	0.0470422	0	MYB73	transcription factor MYB73-like
LOC115706343	419.68	594.945	244.414	-1.32662	0.000477971	12.3317	4.297	6.98773	19.9949	19.9401	20.1495	AHL1	AT-hook motif nuclear-localized protein 1-like
LOC115697426	2263.16	1144.76	3381.57	1.56427	0.000481999	59.2893	131.838	71.5788	33.172	39.0414	26.3632	gyp7	TBC1 domain family member 17-like
LOC115697139	11.6539	0	23.3079	6.53835	0.000486721	0.761044	0.0926807	1.3226	0	0	0		uncharacterized protein LOC115697139
LOC115710028	165.484	262.026	68.9406	-1.91558	0.000487549	2.08022	2.34088	2.18643	13.7102	3.52267	10.127	At1g65240	aspartic proteinase-like protein 2
LOC115705696	1500.56	959.124	2041.99	1.09705	0.000489387	33.0164	23.858	40.9643	11.5411	20.8309	16.0702	CLPD	chaperone protein ClpD, chloroplastic
LOC115715206	1243.76	820.477	1667.03	1.05535	0.000492405	144.351	110.087	128.428	45.7066	75.8007	78.6586		uncharacterized protein LOC115715206
LOC115697137	6.38749	12.775	0	-6.53093	0.000496519	0	0	0	0.413688	0.463071	0.324145	At5g44400	berberine bridge enzyme-like 26
LOC115702604	214.369	291.264	137.475	-1.06971	0.000497163	3.90495	3.92024	4.54426	11.5119	9.0345	7.65545		uncharacterized protein LOC115702604 isoform X1
LOC115714054	516.463	694.519	338.408	-1.04118	0.00049766	8.46787	4.89586	6.69991	15.2074	11.7398	16.6788	ZAR1	receptor protein kinase-like protein ZAR1
LOC115700434	580.857	800.738	360.975	-1.16901	0.000503709	20.7997	8.42614	13.5417	39.6225	27.8071	32.3309		uncharacterized protein LOC115700434
LOC115709870	164.628	232.921	96.3345	-1.29892	0.000504406	7.34795	6.83377	4.35522	15.3892	16.0331	17.0466	HVA22	HVA22-like protein e
LOC115705001	1071.53	711.492	1431.57	1.00777	0.000505634	96.6669	109.61	85.5662	60.2827	43.5347	53.8054	At2g19790	AP-4 complex subunit sigma isoform X1
LOC115714663	11.4856	22.4189	0.552267	-5.45976	0.000506299	0.0473384	0.0446781	0	2.82971	0.246818	1.10861	RTNLB13	reticulon-like protein B13
LOC115706298	11424.2	7478.64	15369.7	1.05326	0.000510748	283.22	398.353	311.873	142.349	185.744	197.194	PPI1	proton pump-interactor 1
LOC115695955	721.34	206.799	1235.88	2.68868	0.000512428	40.5703	13.9711	39.6636	11.124	0.709714	4.81579	AAE6	probable acyl-activating enzyme 6
LOC115720735	1147.98	681.909	1614.05	1.24861	0.000517855	39.6047	53.8032	39.2481	15.767	25.832	19.2649	ELM1	mitochondrial fission protein ELM1
LOC115724603	65.4117	31.3411	99.4823	1.70125	0.000522231	10.5936	11.8783	9.82659	2.31958	4.24877	4.3923		uncharacterized protein LOC115724603
LOC115698612	127.02	223.745	30.2946	-2.87229	0.000528019	1.40585	1.0163	0.864119	15.8877	0.93574	9.50673	PPT2	phosphoenolpyruvate/phosphate translocator 2, chloroplastic-like
LOC115708321	136.505	210.352	62.6579	-1.66137	0.000530334	1.93231	2.72155	1.97294	6.04187	5.16662	13.0288	UVR8	ultraviolet-B receptor UVR8-like isoform X1
LOC115704837	104.52	168.738	40.3009	-2.0882	0.000531098	1.19571	0.412341	1.86718	6.55841	3.15712	5.42348	GRF1	growth-regulating factor 5-like
LOC115705637	561.377	756.088	366.666	-1.02006	0.000531177	5.47426	4.51364	6.22653	15.9418	10.0837	9.76634	RDR5	probable RNA-dependent RNA polymerase 5 isoform X1
LOC115707215	719.646	1170.26	269.032	-2.11759	0.000531724	8.26824	4.93544	6.24002	36.9378	7.51079	45.7179	WAVH2	probable E3 ubiquitin-protein ligase WAVH2 isoform X1
LOC115701487	200.347	278.92	121.774	-1.19323	0.000532532	5.94318	2.98553	5.43868	11.7329	12.3838	10.4761	FEY	dehydrogenase/reductase SDR family member FEY-like
LOC115715610	2438.6	3366.39	1510.81	-1.1539	0.000534082	55.7817	24.6043	52.1238	95.754	106.321	106.765	At1g32860	glucan endo-1,3-beta-glucosidase 11 isoform X1
LOC115712507	278.102	153.517	402.688	1.42664	0.000534741	55.9089	51.1817	68.4769	12.4993	33.988	24.4846		protein NIM1-INTERACTING 2
LOC115722629	1761.64	2424.58	1098.7	-1.13263	0.00053524	39.7588	38.8966	47.1322	135.106	66.9574	97.065	IAA14	auxin-responsive protein IAA14-like
LOC115706500	25.4938	42.9711	8.01648	-2.28271	0.000536068	0.233251	0.31449	0.416272	0.910556	1.33198	3.28863
LOC115717863	8.56979	0	17.1396	6.13689	0.000536608	0.777703	1.22333	0.607219	0	0	0		uncharacterized protein LOC115717863
LOC115711984	283.748	389.047	178.45	-1.13916	0.000539482	7.21033	3.61878	5.00838	12.9323	10.2262	13.3118	ZHD1	zinc-finger homeodomain protein 1
LOC115717942	1970.7	1200.98	2740.43	1.19065	0.000541578	88.8679	134.61	88.2557	46.7006	54.3837	48.3709	At4g22990	SPX domain-containing membrane protein At4g22990-like
LOC115698980	20.5728	39.2159	1.92972	-4.2327	0.000545214	0.0207585	0.0979597	0.0162079	2.23356	0.180388	0.798659	SCL32	scarecrow-like protein 32
LOC115714905	1475.76	911.409	2040.1	1.1598	0.00054571	28.8234	46.3342	33.8396	18.3638	16.4625	18.49	SFH9	phosphatidylinositol/phosphatidylcholine transfer protein SFH9
LOC115712165	142.607	240.888	44.327	-1.96179	0.000551175	2.12446	2.59916	1.47444	25.7344	8.61523	2.96145	SABP2	probable esterase PIR7A
LOC115711659	33.0956	52.2924	13.8988	-1.89251	0.000552495	0.461105	0.282875	0.432029	1.2994	1.48257	1.88975	MYB86	transcription factor MYB86-like
LOC115694781	79.0963	116.994	41.1987	-1.5293	0.000552569	1.48448	0.643727	0.924114	3.22055	2.57998	3.32211	At4g39010	endoglucanase 24-like
LOC115713386	794.541	495.697	1093.39	1.23041	0.0005538	37.9519	37.4205	36.1461	10.0463	19.5617	24.5046		enolase-like
LOC115717394	2487.58	1497.67	3477.48	1.24053	0.000554236	236.725	301.919	236.227	114.129	81.5467	167.308	At5g47570	hypothetical protein DVH24_030867
LOC115697561	40.4442	10.4839	70.4046	3.46249	0.000554886	2.95775	3.16184	1.43746	0.0515461	0.157362	1.00972	SRG1	protein SRG1-like
LOC115699272	850.084	563.409	1136.76	1.01474	0.000557062	42.3895	48.9362	44.1122	20.5228	28.8456	23.0438	BPA1	binding partner of ACD11 1-like
LOC115716674	384.54	563.266	205.814	-1.42885	0.000557804	3.28066	1.87025	3.18897	11.8829	4.6685	7.69767	PGR3	pentatricopeptide repeat-containing protein At4g31850, chloroplastic-like isoform X1
LOC115695641	6.36634	12.7327	0	-6.47198	0.000563634	0	0	0	1.30142	1.01872	0.588304		uncharacterized protein LOC115695641
LOC115709860	993.3	1347.78	638.816	-1.07551	0.000568605	12.2963	8.07009	15.7136	32.8252	24.0119	23.7275	NAGLU	alpha-N-acetylglucosaminidase
LOC115725195	1310.99	873.294	1748.69	1.00147	0.000573543	54.1267	44.6904	60.3956	23.1854	36.2813	25.0088	AAP7	probable amino acid permease 7
LOC115697031	3312.63	4519.43	2105.82	-1.10263	0.000576693	39.4098	19.9891	42.7023	71.9412	86.1916	71.5143	AMPD	AMP deaminase
LOC115711248	312.066	435.337	188.796	-1.16668	0.000577226	4.59389	2.71954	4.10108	13.4701	7.03969	7.49173	PGK1	uncharacterized protein LOC115711248 isoform X1
LOC115698079	24.9497	43.8459	6.05356	-2.85881	0.000580156	0.301916	0.284949	0.235731	2.5782	0.721491	3.15648		aldose reductase
LOC115698638	127.56	193.874	61.2452	-1.60501	0.00058166	2.1056	2.11305	1.64402	11.1071	3.7058	5.43935	TBL19	protein trichome birefringence-like 19
LOC115704897	68.0079	113.049	22.9663	-2.30055	0.000582253	0.493741	0.465994	0.451972	1.42481	4.61603	1.36704	ATC401	pentatricopeptide repeat-containing protein At5g25630-like
LOC115721947	2405.36	1199.58	3611.14	2.13909	0.000583369	60.1765	141.812	71.9112	11.4318	12.2752	76.9595	STP11	sugar transport protein 11-like
LOC115720598	38.913	63.1683	14.6576	-2.10755	0.000584258	0.281784	0.768297	0.562256	1.9785	2.12218	3.5614	WAT1	protein WALLS ARE THIN 1-like
LOC115715233	528.298	868.08	188.516	-2.35272	0.000588287	7.25394	9.69456	1.25381	22.7919	42.104	27.9735	PLP3	patatin-like protein 3
LOC115700337	440.61	281.557	599.663	1.09179	0.000591571	22.5822	11.6715	22.4496	9.83876	9.25557	8.90837	At3g26840	acyltransferase-like protein At3g26840, chloroplastic
LOC115725547	125.641	182.676	68.6058	-1.39651	0.00059339	1.04955	0.490654	0.949668	2.0103	2.13094	2.80577	TRN1	protein TORNADO 1
LOC115704280	13.5888	1.7754	25.4022	3.83438	0.00059551	1.13711	1.50249	0.769461	0.0647355	0.131751	0.0634044	GLIP5	GDSL esterase/lipase 5-like
LOC115721231	526.129	760.53	291.728	-1.46429	0.00060257	7.83549	4.60931	16.6774	21.9064	32.0392	25.0469	MAPKKK17	mitogen-activated protein kinase kinase kinase 17-like
LOC115721293	180.726	243.755	117.697	-1.02572	0.000615624	3.71977	2.74753	3.44552	9.35189	6.90655	5.68127	MOC1	Holliday junction resolvase MOC1, chloroplastic
LOC115723026	321.619	438.125	205.113	-1.10845	0.000619106	4.61358	4.71717	6.57071	11.5639	14.8486	9.86123	At2g20710	pentatricopeptide repeat-containing protein At2g20710, mitochondrial-like
LOC115712307	9.83538	0	19.6708	6.33191	0.000621793	0.325983	1.38449	0.483593	0	0	0	GSVIVT00037159001	peroxidase 5-like
LOC115704652	58.4547	23.9707	92.9388	2.1414	0.000624315	2.80892	2.62629	3.42297	0.493184	0.319371	1.62478	EP3	uncharacterized protein LOC115704652
LOC115719642	200.924	323.003	78.8449	-3.06543	0.000628569	4.78079	1.26656	0.081859	6.62518	10.2768	9.29498	LAC3	laccase-13-like
LOC115711946	30.1101	53.4794	6.74072	-2.96964	0.000629962	0.275293	0.0779467	0.343911	1.45753	3.34916	0.874956	SAT	stemmadenine O-acetyltransferase-like
LOC115699763	4748.91	3177.8	6320.01	1.00294	0.00063	212.071	277.761	214.71	110.344	130.043	144.344	SCOA	hypothetical protein FH972_017838
LOC115709818	137.075	199.247	74.9032	-1.36545	0.000638133	2.89058	2.23447	2.36439	4.56066	7.65522	8.97981	RER4	protein RETICULATA-RELATED 4, chloroplastic-like
LOC115721390	207.448	128.507	286.39	1.14835	0.000641071	6.56602	5.51258	8.40159	3.88308	2.41857	3.50816		O-glucosyltransferase rumi homolog
LOC115702866	1980.07	2704.05	1256.08	-1.08384	0.00064118	67.1604	42.8342	62.2243	90.4203	158.535	142.011	EXL5	protein EXORDIUM-like 5
LOC115705683	181.813	252.257	111.368	-1.14158	0.000643493	3.29622	2.06103	3.0562	8.79624	6.69547	4.75569		peptide-N4-(N-acetyl-beta-glucosaminyl)asparagine amidase A-like
LOC115716693	7.78154	0	15.5631	5.99541	0.000644526	1.14472	0.933063	0.853153	0	0	0		uncharacterized protein LOC115716693
LOC115724167	321.393	450.124	192.662	-1.21671	0.000650533	7.58915	4.36813	8.46178	12.8142	20.7338	16.4938	ZIF1	protein ZINC INDUCED FACILITATOR 1-like isoform X1
LOC115706398	3590.17	1992.51	5187.82	1.4597	0.000651785	73.6357	137.917	86.9224	62.8392	36.427	27.7972	EDR2L	protein ENHANCED DISEASE RESISTANCE 2-like
LOC115720750	10.8434	20.9302	0.756695	-4.65248	0.000652853	0.0530467	0.0500656	0.0414181	0.271794	2.21265	1.7747		uncharacterized protein LOC115720750
LOC115715670	97.9618	54.8111	141.112	1.36723	0.00065331	1.88763	2.85048	2.88871	0.928474	0.892335	1.38933	BHLH157	transcription factor bHLH157
LOC115720584	256.206	146.296	366.117	1.32237	0.000663603	7.0003	7.77687	9.33729	2.33511	4.91088	3.04946		MATH and LRR domain-containing protein PFE0570w-like
LOC115722957	32.984	9.96587	56.002	2.84201	0.000664727	2.57253	1.1997	2.50483	0.87872	0.210399	0.101253	OMT3	probable O-methyltransferase 3, partial
LOC115708831	142.31	196.452	88.1684	-1.17154	0.000665424	2.99525	1.98091	2.04845	6.34778	4.36971	5.99782		protein PHYTOCHROME KINASE SUBSTRATE 3-like
LOC115697217	1918.17	1008.11	2828.22	1.52624	0.000665529	71.3869	119.314	75.5165	32.5275	19.8602	51.9541	AGD12	ADP-ribosylation factor GTPase-activating protein AGD12-like
LOC115724480	29.2994	47.4806	11.1182	-2.13677	0.000667058	0.477088	0.235859	0.212859	2.05644	0.86865	1.2921	AAE6	LOW QUALITY PROTEIN: probable acyl-activating enzyme 6
LOC115699351	800.205	1098.79	501.617	-1.11778	0.000667222	14.1546	7.64604	11.6461	19.3768	29.0416	28.6192		uncharacterized protein LOC115699351
LOC115706790	3424.21	2030.81	4817.61	1.25538	0.000681147	189.297	239.433	189.773	66.0347	128.837	86.9771	CCR1	cinnamoyl-CoA reductase 1-like
LOC115705895	607.765	269.192	946.338	1.83231	0.000686358	13.0476	18.0048	15.3668	2.13456	8.42602	3.65292	CLPB1	chaperone protein ClpB1
LOC115708954	125.055	176.124	73.9859	-1.24044	0.000687422	2.54521	2.69577	2.27431	7.14831	7.42165	4.77793	MYB106	transcription factor MYB28-like
LOC115716943	30.3388	10.9863	49.6914	2.21946	0.000690734	1.46434	1.78713	1.22218	0.474314	0.394909	0.211164	At3g16210	uncharacterized protein LOC115716943
LOC115700779	1047.41	1627.61	467.208	-1.72653	0.000692303	11.8477	9.27857	11.8697	72.957	15.1989	35.8095	SCRM	transcription factor ICE1-like
LOC115723265	3655.36	2145.37	5165.36	1.36828	0.00069817	152.381	152.177	151.357	30.6717	86.5343	85.0072	At3g47520	malate dehydrogenase, chloroplastic
LOC115697412	750.557	257.902	1243.21	2.31801	0.000700629	35.7681	107.134	45.1	5.00354	26.2943	11.9956	SPAC167.05	universal stress protein PHOS32
LOC115720906	186.481	279.551	93.4118	-1.55545	0.000704303	3.77954	3.82894	4.08809	19.1875	6.56872	12.1806	At5g24840	uncharacterized protein LOC115720906
LOC115714311	12.683	23.1162	2.24975	-3.42234	0.000704967	0.0321887	0.121519	0.10053	1.04452	0.559431	1.29227	UBP12	MATH domain and coiled-coil domain-containing protein At3g44800
LOC115713075	849.813	1150.85	548.775	-1.06224	0.000714966	9.8872	5.77894	9.65952	14.9148	22.6135	18.3441	HEN2	DExH-box ATP-dependent RNA helicase DExH10
LOC115725394	59.0786	24.4063	93.7509	4.29685	0.000716288	3.32375	4.59225	3.53152	3.27721	0.0595523	0	At1g23070	protein LAZ1 homolog 2
LOC115707941	274.38	373.916	174.844	-1.11844	0.00071703	3.27391	2.48778	5.02067	9.08974	7.23645	8.08838	At1g80870	putative receptor-like protein kinase At1g80870
LOC115702982	361.088	195.965	526.21	1.60051	0.000718553	16.2395	23.7427	15.1002	4.13508	5.43949	12.7922	At4g06744	uncharacterized protein At4g06744-like
LOC115703094	1601.3	749.57	2453.04	2.17599	0.000723641	49.4991	135.23	54.6489	10.6878	10.729	60.2146	APK1	adenylyl-sulfate kinase 3-like
LOC115694842	31.9727	9.49339	54.4519	2.73923	0.000728615	5.67708	6.81237	3.16613	2.2162	0.281903	0.542656		uncharacterized protein LOC115694842
LOC115704971	437.121	673.893	200.349	-1.66524	0.000728732	6.01526	4.33422	5.40364	33.8029	7.75645	15.508	WAXY	granule-bound starch synthase 1, chloroplastic/amyloplastic-like
LOC115703790	113.214	182.138	44.2897	-1.85538	0.000732798	1.21899	0.923878	0.821986	1.89265	3.91616	7.16776	NGA2	B3 domain-containing protein Os03g0120900-like
LOC115715579	613.731	892.514	334.948	-1.31807	0.00073634	7.93955	6.56127	9.13231	31.5516	24.5348	11.3051	BCA5	beta carbonic anhydrase 5, chloroplastic-like isoform X1
LOC115722187	2993.65	1928.49	4058.82	1.11252	0.000738362	61.2414	80.5259	68.4497	23.4575	42.4031	42.0726	At3g06410	zinc finger CCCH domain-containing protein 34
LOC115724893	2748.18	1610.97	3885.39	1.27161	0.000738774	76.6084	120.969	80.1416	34.7433	52.8223	38.2488		uncharacterized protein LOC115724893
LOC115714739	512.733	335.906	689.56	1.04054	0.000741507	33.1401	21.7975	37.897	12.8977	19.2413	15.5147	KRP3	cyclin-dependent kinase inhibitor 3-like
LOC115700348	2674.72	3972.46	1376.97	-1.3553	0.000746628	44.2614	38.5225	48.8092	239.807	97.6761	72.2357		uncharacterized protein LOC115700348
LOC115699295	2178.29	1235.44	3121.13	1.34615	0.000747718	39.9861	52.4675	41.2775	20.871	10.9948	25.8635	AMY3	uncharacterized protein LOC115699295
LOC115712913	3302.44	2142.77	4462.1	1.06226	0.00074898	218.899	258.237	225.952	154.241	87.606	125.267	At4g28440	uncharacterized protein At4g28440
LOC115700406	846.852	1148.9	544.805	-1.07462	0.000752219	9.73577	6.59132	9.55768	21.5716	13.2205	23.2561		uncharacterized protein LOC115700406
LOC115714840	201.459	269.503	133.415	-1.02134	0.000756433	5.85398	3.52319	4.43822	9.70818	11.0587	8.79896	SCT	spermidine coumaroyl-CoA acyltransferase
LOC115716884	314.768	447.686	181.85	-1.2067	0.000759218	4.00759	3.18598	3.80422	6.04932	8.43901	14.2977	Os03g0120900	B3 domain-containing protein Os03g0120900-like isoform X1
LOC115712390	128.772	68.608	188.936	1.44506	0.000766878	11.4778	6.95189	6.19782	3.17555	4.53649	1.79437	SDI1	protein SULFUR DEFICIENCY-INDUCED 1
LOC115725080	298.782	151.044	446.519	1.5663	0.000769525	11.0645	11.1514	13.4844	3.58327	6.87053	2.43824	MDL1	(R)-mandelonitrile lyase 1-like
LOC115714582	7.37646	14.4939	0.25901	-5.71152	0.000769595	0.047964	0	0	0.491505	0.750241	1.44419		uncharacterized protein LOC115714582
LOC115724804	137.177	216.72	57.6329	-2.00389	0.000772846	1.94927	1.19334	0.521033	3.98898	3.57091	7.19703	At1g28390	serine/threonine-protein kinase-like protein At1g28390
LOC115718446	88.4631	36.1288	140.797	1.95008	0.000773166	4.7988	6.8364	3.36979	1.80411	0.734355	1.71653	FAD12	delta(12)-oleate desaturase-like
LOC115709911	2117.8	1123.53	3112.06	1.49608	0.000773578	95.4246	146.322	98.3067	25.7412	64.8168	42.9479	REM4.2	remorin 4.1
LOC115723835	60.6479	89.7222	31.5737	-1.57616	0.000775795	0.811919	1.04216	1.87645	3.71628	3.95106	3.63986	GIP2	gamma conglutin 1-like
LOC115704784	34.887	9.73484	60.0391	2.76074	0.000781969	2.10826	1.58092	2.66081	0.493243	0.552123	0.0483101	FEN1	uncharacterized protein LOC115704784 isoform X1
LOC115712048	8.16371	16.0342	0.293256	-5.78403	0.000785363	0	0.0351015	0	0.254077	1.22812	0.808771	TLP1	thaumatin-like protein 1
LOC115706832	1437.42	826.097	2048.74	1.30882	0.000787078	74.3341	135.555	83.7882	40.6978	49.4006	40.133	ECI2	enoyl-CoA delta isomerase 2, peroxisomal-like
LOC115703609	198.125	133.089	263.162	1.00595	0.000790781	6.95438	5.91084	5.41488	4.1341	3.47237	2.34591	MTP1	metal tolerance protein A1-like
LOC115721840	1569.04	1000.24	2137.84	1.09819	0.000791222	132.849	185.303	133.145	78.9412	63.9352	87.7395	VHA-e1	V-type proton ATPase subunit e1-like
LOC115725002	458.447	632.286	284.609	-1.23513	0.000793432	12.561	7.3694	5.18773	17.6427	21.5357	20.2411		vicianin hydrolase-like
LOC115697794	273.091	72.2257	473.957	2.71495	0.000797895	7.25428	8.49464	5.98483	0.285069	2.81163	0.451027	RFK1	probable LRR receptor-like serine/threonine-protein kinase At1g29720 isoform X1
LOC115697005	131.843	206.333	57.3525	-1.84923	0.000802589	1.01792	1.1972	1.00264	5.53645	1.71468	5.37022	fluG	protein fluG-like isoform X1
LOC115725662	24.526	42.4685	6.58341	-2.89839	0.000807078	0.177038	0.0668356	0.635852	1.51181	2.58457	1.71764	NAC104	NAC domain-containing protein 104
LOC115718721	356.378	565.467	147.289	-1.6542	0.000815142	8.38595	8.5706	7.59669	11.8693	30.1153	58.9788		uncharacterized protein LOC115718721
LOC115722643	72.8489	114.221	31.4773	-1.98665	0.000817815	1.07517	0.216479	0.402947	2.42387	1.6942	2.25413	At1g03010	BTB/POZ domain-containing protein At1g03010-like isoform X2
LOC115694757	667.646	910.019	425.274	-1.16578	0.00082007	6.32341	2.31857	3.0481	9.84902	7.80386	8.61606	At4g27190	disease resistance protein At4g27190-like
LOC115714489	1254.59	374.24	2134.94	2.53375	0.000826749	135.547	107.655	137.163	4.68016	53.6641	11.7054	PXG4	probable peroxygenase 5 isoform X1
LOC115708276	2950.8	1869.2	4032.39	1.11583	0.000827698	105.97	128.917	118.576	77.9707	40.6913	59.565	SPAC823.07	post-GPI attachment to proteins factor 3-like
LOC115706798	7.50901	14.759	0.25901	-5.77861	0.000829973	0.0707002	0	0	2.17347	0.614375	1.30092	KRP1	calcium-binding protein KRP1-like
LOC115704169	38.5239	62.1398	14.9081	-1.89841	0.000832649	0.871753	0.514227	0.595571	4.8388	2.77765	1.21521	APRR5	two-component response regulator-like PRR95
LOC115706418	65.5225	102.602	28.4429	-1.93816	0.000832812	1.35627	1.25161	0.447115	3.91208	3.45717	4.6383	At1g54200	protein BIG GRAIN 1-like B
LOC115724570	10.837	0.456711	21.2174	5.48627	0.000833528	1.06682	2.48755	1.07794	0	0.109065	0		uncharacterized protein LOC115724570
LOC115702671	132.085	85.4931	178.678	1.05779	0.000836411	4.3341	3.93168	5.40454	2.44344	2.04768	2.49877	RAD17	cell cycle checkpoint protein RAD17
LOC115721226	143.103	197.522	88.6841	-1.12736	0.000842937	3.26199	2.74966	1.94421	9.44116	5.19321	4.58186	At2g04230	F-box/FBD/LRR-repeat protein At3g26920-like
LOC115712998	284.627	397.456	171.798	-1.20521	0.000844553	5.76225	2.77013	5.17309	13.7852	8.62682	11.0108	VRN1	B3 domain-containing transcription factor VRN1-like isoform X1
LOC115707643	170.144	103.947	236.341	1.21793	0.000848593	5.72018	6.23307	10.4144	1.77626	4.33811	4.30586	UXS5	UDP-glucuronic acid decarboxylase 6-like
LOC115723007	621.265	377.033	865.497	1.19819	0.000850031	17.8563	8.19941	19.3773	7.29795	6.07397	7.3609	MT1	uncharacterized protein LOC115723007
LOC115709918	347.737	481.525	213.949	-1.12006	0.00085078	3.40356	3.68074	3.8533	12.2313	8.33069	6.07294	EMB1006	pentatricopeptide repeat-containing protein At5g50280, chloroplastic
LOC115701168	444.476	227.124	661.827	1.56132	0.000853744	20.9168	37.0666	20.4604	9.83694	6.32222	13.5787	RABA1F	ras-related protein RABA1f
LOC115699658	340.706	198.196	483.215	1.28599	0.000854179	19.2781	28.2129	19.4702	8.66446	12.276	9.00853		transmembrane protein 18-like
LOC115707362	669.678	433.967	905.389	1.06627	0.00085525	26.1842	32.4544	27.9753	11.9557	18.203	14.7044		uncharacterized protein LOC115707362 isoform X1
LOC115714269	418.065	685.233	150.897	-2.10368	0.000860717	8.19055	4.19111	5.8814	56.3476	6.74587	25.6411	At3g26430	GDSL esterase/lipase At3g26430-like
LOC115723144	386.229	527.077	245.38	-1.1404	0.00086143	13.364	5.69259	7.73348	21.3094	17.985	21.2669	PDLP2	plasmodesmata-located protein 2-like
LOC115695972	62.9361	89.601	36.2711	-1.30539	0.00086712	0.836404	0.715967	1.01755	2.15934	2.16357	2.44032	PCMP-H71	pentatricopeptide repeat-containing protein At1g74630-like
LOC115699314	59.2489	90.6252	27.8725	-1.83724	0.000867356	1.31787	0.369255	0.450174	2.81347	2.00411	2.44561	PII-2	piriformospora indica-insensitive protein 2-like
LOC115709312	2383.15	1582.58	3183.72	1.01016	0.000872727	92.3192	118.615	93.1984	48.1101	63.0913	52.804	IDH5	Isocitrate dehydrogenase NAD-dependent
LOC115715888	72.047	134.109	9.98479	-3.77717	0.000890338	0.945912	0.0371981	0.523142	0.875071	14.5902	4.74689	EXLB1	expansin-like B1
LOC115719455	469.084	679.062	259.107	-1.30372	0.000890529	11.9605	9.10234	14.9417	50.0629	31.1475	19.4991	AIRP2	E3 ubiquitin-protein ligase AIRP2
LOC115714563	95.4958	134.005	56.9866	-1.25716	0.000890538	1.33491	1.43987	2.159	4.47833	3.39719	4.54575	DOF3.1	dof zinc finger protein PBF-like
LOC115700007	15.921	27.534	4.30793	-2.65348	0.000895563	0.7561	0.570887	1.06263	7.23149	4.20505	4.80618		CLAVATA3/ESR (CLE)-related protein 16-like
LOC115709328	14919.3	8553.82	21284.7	1.32217	0.000897092	511.796	970.277	552.261	251.651	334.467	314.417	AFRR	monodehydroascorbate reductase
LOC115698856	56.143	6.61584	105.67	3.7895	0.000907964	17.352	0.215486	5.61538	0.487425	0.595211	0.381922	GSTF11	glutathione S-transferase F11-like
LOC115706387	313.272	469.045	157.499	-1.48995	0.000908134	4.81889	4.93931	4.956	6.9912	21.2979	18.5054	WRKY22	WRKY transcription factor 22-like
LOC115722905	12.5262	22.3189	2.73352	-3.0102	0.000912061	0.202564	0.143386	0.158159	1.29734	1.05615	2.03307	CYB561C	probable transmembrane ascorbate ferrireductase 3
LOC115714449	4964.7	3340.58	6588.83	1.00225	0.000913959	230.595	274.466	228.443	120.73	107.35	174.875	GAMMACA1	gamma carbonic anhydrase 1, mitochondrial
LOC115715120	525.43	720.465	330.394	-1.27304	0.000918143	23.1844	10.6044	7.31502	36.6398	25.7809	32.7633	PER72	peroxidase 72
LOC115722881	32.2192	51.3433	13.095	-2.0094	0.000918932	0.737117	0.376834	0.359706	1.83592	1.81488	2.46606	GIP2	gamma conglutin 1-like
LOC115704535	88.8823	45.5861	132.179	1.70963	0.000929403	1.59945	2.2701	1.88754	0.375346	0.509275	1.26627	RPP13	probable disease resistance RPP8-like protein 2
LOC115697710	1434.84	2168.4	701.279	-1.60041	0.000935023	36.9017	24.3451	32.4638	166.484	40.068	104.021	SPL10	squamosa promoter-binding-like protein 3
LOC115712977	1385.56	839.979	1931.14	1.33614	0.000936929	29.2783	43.1915	30.0134	8.70417	15.2473	24.5255	DGK2	diacylglycerol kinase 2
LOC115702839	3069.39	1995.37	4143.41	1.09278	0.000939839	34.7089	41.4612	33.9521	12.6927	22.1808	22.3672	BIG1	brefeldin A-inhibited guanine nucleotide-exchange protein 1 isoform X2
LOC115713794	6.93463	13.8693	0	-6.60769	0.00095101	0	0	0	0.180976	1.16637	0.531764		uncharacterized protein LOC115713794
LOC115717050	25917.3	13092	38742.7	1.69937	0.000958898	686.899	818.951	660.905	84.7629	387.553	313.965	BIP5	luminal-binding protein 5 isoform X1
LOC115700952	104.118	172.273	35.9631	-2.49438	0.000958977	1.64345	0.465327	5.34658	10.5724	17.328	8.6139		uncharacterized protein LOC115700952
LOC115718074	10.8801	0	21.7603	6.35798	0.000959528	0.692726	0.0852778	1.71667	0	0	0		ankyrin repeat-containing protein BDA1-like
LOC115695180	233.467	320.649	146.285	-1.07548	0.000963887	4.77829	3.45524	4.4547	14.2916	8.55242	6.91931	ASHR1	histone-lysine N-methyltransferase ASHR1 isoform X1
LOC115714360	28.153	46.3469	9.95905	-2.45457	0.000968634	0.290188	0.0766863	0.0634408	0.812799	0.524511	0.757253	SMXL5	protein SMAX1-LIKE 4-like
LOC115711399	545.206	731.443	358.97	-1.03388	0.000969456	6.93092	4.24597	5.38204	14.0971	8.56342	13.2381	At3g14460	disease resistance protein RGA2-like
LOC115715595	55.7008	99.0868	12.3149	-2.90834	0.000970844	0.875893	0.0459261	1.36777	3.73983	4.6514	10.2562	PMEI11	21 kDa protein-like
LOC115708320	746.312	486.729	1005.89	1.04887	0.000975535	92.0921	123.391	87.3546	59.0716	51.1465	49.7937		ubiquinol-cytochrome c reductase complex 6.7 kDa protein
LOC115717430	26.3806	44.4321	8.32904	-2.45173	0.000976481	0.1414	0.100091	0.303609	1.02636	0.4915	1.53745	CSLG3	cellulose synthase-like protein G3
LOC115705344	2522.04	1618.64	3425.43	1.09871	0.000977543	123.478	179.329	127.516	93.2178	67.3355	62.326	CID6	polyadenylate-binding protein-interacting protein 5-like
LOC115717014	5.72358	11.4472	0	-6.36687	0.000978471	0	0	0	0.294495	0.385305	0.412057	CYP735A2	cytokinin hydroxylase-like
LOC115709901	769.605	1067.82	471.386	-1.18073	0.000991141	16.9678	8.65693	14.9611	37.2304	21.9853	37.8313	BGLU44	LOW QUALITY PROTEIN: beta-glucosidase 44-like
LOC115714224	1335.86	861.385	1810.33	1.07639	0.000995095	75.8844	95.1842	73.1401	53.0279	31.7075	42.0808	RABC1	ras-related protein RABC1
LOC115695873	333.95	135.255	532.646	1.99251	0.000999786	15.2441	11.6649	18.7875	1.52207	7.9074	2.74616	At3g13620	probable polyamine transporter At3g13620
LOC115716148	292.401	405.245	179.557	-1.17686	0.00100193	4.75646	2.27575	3.92009	9.39283	6.77401	9.86273	At4g23740	probable inactive receptor kinase At4g23740
LOC115711534	1000.58	659.963	1341.2	1.04063	0.00100649	71.2012	54.6639	56.3524	46.1367	20.9386	29.416	PAP3	purple acid phosphatase 3-like
LOC115722841	4520.24	2932.19	6108.29	1.07041	0.00101195	354.262	486.682	359.738	165.26	240.312	220.771	QCR7-2	cytochrome b-c1 complex subunit 7-2-like
LOC115706103	288.031	392.576	183.485	-1.11172	0.0010151	4.48469	3.48019	3.07361	9.4182	6.14881	9.80802	ARF9	auxin response factor 9
LOC115699514	77.333	117.198	37.4676	-1.61242	0.00101608	0.57176	0.737053	0.555305	1.85774	1.42996	3.05589	MYB88	transcription factor MYB124-like isoform X1
LOC115725787	574.775	820.411	329.138	-1.32719	0.00101854	5.71094	3.19903	4.25479	14.1652	6.47806	14.2203	RGI3	LRR receptor-like serine/threonine-protein kinase
LOC115724195	219.727	348.181	91.2728	-1.95138	0.00102797	3.97041	0.87146	5.7675	12.721	14.9242	13.901	GIP2	gamma conglutin 1-like
LOC115710053	5.72689	11.4538	0	-6.34572	0.00103062	0	0	0	0.29419	0.449057	0.528258	FTSH12	uncharacterized protein LOC115709447
LOC115714976	1470.74	925.787	2015.69	1.20882	0.00103075	112.959	92.0024	120.504	40.5233	32.6042	86.0569	TOM20	mitochondrial import receptor subunit TOM20-like
LOC115708225	217.786	141.47	294.102	1.05673	0.00104135	20.6197	23.8249	21.5149	10.138	13.0314	11.0793	SRP14	signal recognition particle 14 kDa protein-like
LOC115722488	3107.76	2099.86	4115.67	1.03728	0.0010439	137.764	169.651	144.153	55.2754	80.6447	112.943	At2g20760	clathrin light chain 1
LOC115717301	42.7094	75.0509	10.3679	-2.84545	0.00104878	0.400556	0.378046	0.597065	0.932873	7.40455	2.13194	WRKY29	probable WRKY transcription factor 27
LOC115718138	61.2394	25.3781	97.1008	2.80576	0.00105089	2.74839	3.91584	2.43477	0.0902683	0.413361	2.07769	MYC2	transcription factor MYC3-like
LOC115715288	402.792	228.458	577.127	1.35897	0.0010576	22.0735	26.5538	23.8823	6.10367	14.8581	9.905		uncharacterized protein LOC115715288
LOC115699825	106.751	153.668	59.8337	-1.30758	0.00106543	2.93063	1.82061	3.4178	5.32198	6.3828	10.363	SPBC776.07	uncharacterized protein At2g39795, mitochondrial
LOC115709831	3521.69	2137.7	4905.67	1.23827	0.00107101	98.5604	151.662	103.824	81.0545	43.0095	45.8557	PIRL1	plant intracellular Ras-group-related LRR protein 9-like
LOC115715197	2291.88	1316.38	3267.39	1.32423	0.00109109	29.0041	46.0422	29.6362	10.7915	20.3269	14.9156	EDR1	LOW QUALITY PROTEIN: uncharacterized protein LOC115715197
LOC115707262	198.576	271.876	125.276	-1.12045	0.00109259	3.50878	2.06724	4.25053	7.80856	6.65253	8.00372		uncharacterized protein LOC115707262
LOC115704640	46.1452	69.9182	22.3723	-1.70935	0.00110109	3.52902	1.51395	1.56557	9.17777	5.43637	7.24491	HST	shikimate O-hydroxycinnamoyltransferase-like
LOC115710823	400.279	259.131	541.427	1.06307	0.00110128	28.5163	32.3483	27.9027	13.6586	18.9823	13.2249		transmembrane protein 18-like
LOC115716413	7.91002	0	15.82	5.75049	0.00110214	0.146005	0.295286	0.765421	0	0	0	FRO4	ferric reduction oxidase 4-like
LOC115699960	9.60734	0.456711	18.758	5.3097	0.00110215	1.08539	0.384148	0.900424	0	0.0589494	0		uncharacterized protein LOC115699960
LOC115716755	94.7768	131.912	57.6416	-1.22749	0.00110391	1.43316	0.70914	0.803934	2.54274	2.51497	2.0715	HMA5	LOW QUALITY PROTEIN: probable copper-transporting ATPase HMA5
LOC115709642	17.9768	31.926	4.02754	-3.57791	0.00110645	0.0204755	0.0193248	0.271778	0.839278	0.604958	1.09603	ATL46	RING-H2 finger protein ATL46-like isoform X2
LOC115713709	7.58781	0	15.1756	5.94724	0.00111345	0.152229	0.339594	0.248522	0	0	0	At1g65750	uncharacterized protein LOC115713709
LOC115718908	2908.65	4166.23	1651.06	-1.33653	0.00111374	41.5849	13.5239	33.993	66.4787	86.6978	80.1561	BGAL8	beta-galactosidase 8
LOC115696819	7.26726	0	14.5345	5.90119	0.00111823	0.339465	0.41462	0.28064	0	0	0	WAKL8	wall-associated receptor kinase-like 8
LOC115698777	132.233	235.139	29.326	-2.84298	0.00113711	0.808776	0.832718	0.956788	0.627865	14.5674	6.84649	UGT76B1	UDP-glycosyltransferase 76B1-like
LOC115700927	873.328	489.077	1257.58	1.44246	0.00114945	39.3059	75.6966	41.2139	15.3475	19.0611	32.5495	RABA1F	ras-related protein RABA1f
LOC115720703	154.113	223.495	84.7316	-1.40087	0.00115541	2.5405	3.05832	2.24671	8.45642	4.82079	9.27991	GT5	anthocyanidin 3-O-glucosyltransferase 5-like
LOC115708307	1641.56	2390.91	892.197	-1.40637	0.00115771	119.942	62.7996	73.2587	241.037	373.291	109.735		glycine-rich protein-like
LOC115714130	28.2601	45.8526	10.6676	-2.39559	0.00115951	1.07623	0.169291	0.196071	2.57331	2.68098	1.14018	PME11	putative pectinesterase 11
LOC115709946	3617.43	1874.12	5360.75	1.64579	0.00116008	124.517	168.775	126.88	18.1445	76.7614	63.5796	FUM1	fumarate hydratase 1, mitochondrial
LOC115699918	414.893	567.755	262.031	-1.11218	0.00116113	4.84688	2.24284	4.31712	8.39851	7.78991	9.7411	FLACCA	uncharacterized protein LOC115699918
LOC115718506	432.068	286.412	577.723	1.02087	0.00116854	22.1655	29.8905	24.5248	11.731	14.1316	15.3404		uncharacterized protein LOC115718506
LOC115714959	922.865	360.087	1485.64	2.63739	0.00117296	37.8907	92.615	38.2707	1.0059	19.1644	25.0137		ring-infected erythrocyte surface antigen
LOC115716889	100.078	154.418	45.7389	-1.74336	0.00117505	0.835891	0.615087	0.918137	1.57279	4.55525	2.29883	At5g24010	probable receptor-like protein kinase At5g24010
LOC115705364	6.91822	13.8364	0	-6.64984	0.00117891	0	0	0	1.66914	0.212317	1.43047	EPFL2	EPIDERMAL PATTERNING FACTOR-like protein 2
LOC115714214	1268.59	616.693	1920.49	1.69117	0.00118807	47.2755	49.5394	46.2005	6.2897	27.6515	15.0895	PFK5	ATP-dependent 6-phosphofructokinase 5, chloroplastic
LOC115715693	9.40567	0	18.8113	6.20991	0.00119209	0.0987559	0.801572	0.370114	0	0	0	At1g65750	uncharacterized protein LOC115715693
LOC115725740	42.3415	14.7664	69.9167	4.51088	0.0011929	1.70313	2.34223	2.03266	0	0	1.38377		uncharacterized protein LOC115725740 isoform X1
LOC115719423	40.7508	16.339	65.1625	1.92405	0.00119556	0.865668	1.77021	2.17254	0.352016	0.537324	0.413734	NPF8.1	protein NRT1/ PTR FAMILY 8.1-like
LOC115705334	215.841	294.164	137.519	-1.06283	0.00119882	7.55523	5.30132	7.01087	11.8902	13.337	19.8506	AUX22A	auxin-induced protein IAA6-like
LOC115700856	569.832	356.231	783.433	1.13656	0.00120039	12.2849	19.0818	13.2531	7.1035	7.67515	7.4141	ALMT4	aluminum-activated malate transporter 4-like
LOC115721126	2601.05	3825.82	1376.29	-1.27474	0.00120133	94.878	63.7691	89.1411	429.645	195.856	112.529		uncharacterized protein LOC115721126
LOC115719411	9833.76	6508.4	13159.1	1.0285	0.00120258	641.653	888.735	636.649	322.502	411.756	432.387	ARF	ADP-ribosylation factor isoform X1
LOC115701240	178.115	102.008	254.222	1.3988	0.00120326	7.94189	8.00971	10.4766	5.72915	3.53789	2.15821	SYP132	syntaxin-132-like
LOC115697843	1766.43	2732.15	800.705	-1.74265	0.00120723	37.6092	33.3413	34.0325	140.718	40.994	204.069	CET1	CEN-like protein 1
LOC115698773	239.35	376.088	102.613	-1.70723	0.00121102	6.59648	3.61164	3.47156	37.0972	6.20729	10.7296	OFP13	transcription repressor OFP15-like
LOC115722365	1345.06	1841.6	848.512	-1.12219	0.00121598	15.804	8.78848	20.7954	39.1908	35.3576	28.9762	BGAL9	LOW QUALITY PROTEIN: beta-galactosidase 9-like
LOC115706873	9.49261	18.9852	0	-7.06887	0.00122099	0	0	0	0.28444	1.68845	0.0464319		uncharacterized protein LOC115713790
LOC115708743	182.424	90.9695	273.878	1.6155	0.00124184	4.1958	7.28508	5.72267	3.1748	1.23075	1.89533	TRZ4	tRNAse Z TRZ4, mitochondrial-like
LOC115707365	22.808	4.76409	40.852	3.37997	0.00124475	1.97622	1.51324	2.06704	0.127365	0	0.561357	ASAT1	probable long-chain-alcohol O-fatty-acyltransferase 5
LOC115723918	6.27797	12.5559	0	-6.47973	0.00126302	0	0	0	0.958982	0.182976	0.58704	OMT3	trans-resveratrol di-O-methyltransferase-like
LOC115699431	50.2859	81.3826	19.1892	-2.06639	0.0012692	0.678297	0.463578	0.49308	2.15713	4.10569	1.09551	HHT1	omega-hydroxypalmitate O-feruloyl transferase-like
LOC115722670	5.51431	11.0286	0	-6.32208	0.00126948	0	0	0	0.330032	0.419806	0.28284	RPPL1	putative disease resistance RPP13-like protein 1
LOC115700187	71.8166	125.147	18.4861	-2.74868	0.00128088	0.545171	0.205813	0.316205	2.81988	0.406067	4.37735	CNGC14	probable cyclic nucleotide-gated ion channel 14
LOC115718977	741.719	1143.34	340.095	-1.7419	0.00128726	13.622	8.42141	12.8635	28.711	75.1562	19.4177	At5g03795	probable glycosyltransferase At5g03795
LOC115694695	3575.44	2395.59	4755.3	1.02954	0.00128916	299.636	395.14	300.676	136.733	173.518	234.068	QCR6-1	cytochrome b-c1 complex subunit 6
LOC115725373	1053.58	1444.47	662.694	-1.16663	0.0012925	18.9212	12.9829	34.6835	37.7941	64.446	49.5682		uncharacterized protein LOC115725373
LOC115703828	1062.48	489.043	1635.91	1.74109	0.00129288	24.8239	51.6296	28.2181	7.57527	18.9069	7.93857	HRD1A	RING finger and transmembrane domain-containing protein 2-like
LOC115698498	294.928	175.074	414.783	1.40253	0.00131767	13.2752	13.1022	15.0412	10.1343	5.94783	2.81619	DAO	2-oxoglutarate-dependent dioxygenase DAO-like
LOC115716097	1233.83	653.626	1814.03	1.86307	0.00132058	30.8225	43.8291	35.8719	32.2153	5.67163	6.20196	CHX1	cation/H(+) antiporter 1-like
LOC115716249	415.596	569.153	262.038	-1.12096	0.00132734	5.06712	2.57407	6.29874	9.83085	10.453	11.4056	At1g63850	BTB/POZ domain-containing protein At1g63850
LOC115717665	17.0704	3.57984	30.561	3.07167	0.00132955	1.30294	1.0204	0.735929	0.0473463	0.240901	0.0927455	FRS6	uncharacterized protein LOC115717665
LOC115703673	227.767	152.135	303.398	1.00938	0.00134406	21.8556	15.2442	22.0591	8.10271	11.9512	11.3245		uncharacterized protein LOC115703673
LOC115723275	10.5614	20.6593	0.463439	-5.23256	0.0013504	0.0124361	0	0.00970995	0.743386	0.0432273	0.228831	ACA13	putative calcium-transporting ATPase 13, plasma membrane-type
LOC115698231	1322.54	1769.99	875.089	-1.02718	0.00135062	17.9244	7.99431	12.8804	25.5928	27.2946	29.4818	HSL1	receptor-like protein kinase HSL1
LOC115701115	1202.6	634.592	1770.6	1.48294	0.0013548	28.9455	66.296	31.2212	14.9042	18.4065	17.065		uncharacterized protein LOC115701115 isoform X1
LOC115722130	458.412	620.358	296.467	-1.07188	0.00135948	4.77218	4.2002	6.14087	13.8628	7.66152	12.3136		uncharacterized protein LOC115722130
LOC115696309	10.6491	0.427672	20.8706	5.51237	0.00136731	0.139991	0.620984	0.240467	0.023909	0	0	XA21	probable LRR receptor-like serine/threonine-protein kinase At3g47570
LOC115718174	296.433	194.912	397.954	1.01972	0.00137262	13.1966	12.0192	9.62062	5.52047	7.22274	5.61022	PRS1	ribose-phosphate pyrophosphokinase 1
LOC115702856	6953.59	4103.26	9803.92	1.2602	0.00137364	159.956	293.262	163.181	84.4878	102.475	97.3448	CPK6	calcium-dependent protein kinase 26 isoform X1
LOC115722012	117.347	71.7608	162.934	1.1889	0.00139395	4.57099	3.09577	4.97341	2.45768	1.61827	1.84076		uncharacterized protein LOC115722012
LOC115708845	269.397	361.223	177.57	-1.00886	0.00139703	23.3105	15.5724	23.5184	58.6529	36.1783	40.277		uncharacterized protein LOC115708845
LOC115696902	193.065	269.585	116.546	-1.48	0.00139769	1.63748	2.73845	7.91787	6.57458	13.3308	9.99547	At5g05600	probable 2-oxoglutarate-dependent dioxygenase At5g05600
LOC115725732	237.872	329.764	145.979	-1.1652	0.00139811	5.02699	2.8332	4.9481	13.3056	7.45316	9.88359	At5g57670	probable receptor-like serine/threonine-protein kinase At5g57670
LOC115698641	135.678	200.502	70.8545	-1.48824	0.00139882	4.79501	1.83266	3.80575	9.61065	7.7826	13.4567	PDCB5	PLASMODESMATA CALLOSE-BINDING PROTEIN 5-like
LOC115695944	6922.52	4366.88	9478.16	1.13751	0.00140361	180.093	291.432	186.479	94.3255	103.048	134.836	srp101	signal recognition particle receptor subunit alpha
LOC115725639	187.145	273.13	101.159	-1.45072	0.00140681	2.28074	0.717524	1.55464	4.67844	3.3976	4.74373	At2g24230	probable LRR receptor-like serine/threonine-protein kinase At2g24230
LOC115705779	647.279	922.758	371.801	-1.3077	0.00140906	19.5472	8.84346	20.0025	31.7663	56.4785	36.9248	DIVARICATA	transcription factor DIVARICATA
LOC115718922	504.577	685.735	323.42	-1.08371	0.00141207	5.2014	3.7071	5.15779	12.3189	6.88852	12.5833	ETO1	ethylene-overproduction protein 1
LOC115721916	533.687	277.898	789.476	1.51733	0.00142415	38.8042	11.8802	39.8629	12.0307	12.7748	8.24832	At5g07050	WAT1-related protein At4g08300-like
LOC115715776	75.178	120.638	29.7178	-2.16494	0.00143212	2.33979	0.29444	0.8769	4.47565	5.31355	4.80111		uncharacterized protein LOC115715776
LOC115718496	55.6731	85.9761	25.3702	-1.81812	0.00143442	1.54293	0.439614	0.772824	2.78432	3.74407	3.16534	MOT1	molybdate transporter 1 isoform X1
LOC115697279	3961.83	2024.36	5899.31	1.5701	0.00143891	97.3187	210.534	116.092	30.6213	77.0458	52.4339	MUR4	UDP-arabinose 4-epimerase 1
LOC115710202	433.447	592.518	274.376	-1.12121	0.00144466	6.4951	2.594	4.82572	11.0462	9.90993	10.5217	D6PKL1	serine/threonine-protein kinase D6PKL1 isoform X1
LOC115700259	7.55087	0	15.1017	5.94055	0.00145744	0.716895	1.22635	0.419805	0	0	0		uncharacterized protein LOC115700259
LOC115710258	83.7005	121.849	45.5517	-1.42169	0.00146439	1.02724	0.551618	1.41051	2.69212	2.33937	3.3478	SEOB	protein SIEVE ELEMENT OCCLUSION B-like
LOC115704664	59.5929	94.9073	24.2785	-2.02291	0.0014766	1.43401	0.250633	0.746435	3.22016	3.23071	3.33163	CYCD6-1	putative cyclin-D6-1
LOC115699523	53.3227	82.0447	24.6007	-1.71681	0.00150747	0.588987	0.365297	0.564986	1.78193	1.05289	2.53348	CSLC4	xyloglucan glycosyltransferase 4-like
LOC115697304	167.567	226.539	108.595	-1.02074	0.00150793	2.17366	1.28987	1.71749	5.22401	3.59679	2.67805	At1g07650	probable LRR receptor-like serine/threonine-protein kinase At1g07650
LOC115707132	464.395	297.754	631.036	1.08236	0.00150818	16.2529	18.0064	18.8345	7.13899	12.0537	7.69532	GLO4	peroxisomal (S)-2-hydroxy-acid oxidase GLO4-like isoform X1
LOC115703284	222.646	397.832	47.4599	-2.99054	0.00151197	2.19769	1.6944	1.42591	0.95157	33.6763	12.4267	IPT3	adenylate isopentenyltransferase 3, chloroplastic
LOC115703786	6.73481	0	13.4696	5.79615	0.00151649	0.598416	0.439278	0.597021	0	0	0	At2g40250	GDSL esterase/lipase At2g40250-like
LOC115699621	344.189	463.566	224.812	-1.03503	0.00151677	6.23261	4.10313	5.48213	15.4084	8.12408	11.2624		uncharacterized protein LOC115699621 isoform X1
LOC115698879	55.7246	17.4267	94.0226	2.46533	0.00152361	2.24131	3.16333	1.41283	0.140474	0.821951	0.412757	GEX1	protein GAMETE EXPRESSED 1
LOC115709080	59.1713	88.7342	29.6084	-1.71652	0.00152439	4.18156	3.20193	0.98563	11.4536	9.59849	6.20294		uncharacterized protein LOC115709080
LOC115709678	873.036	521.072	1225	1.23305	0.00152804	23.0473	37.7359	24.6604	15.8258	9.9368	14.2471	ELD1	glycosyltransferase-like At2g41451
LOC115701538	5.45498	10.91	0	-6.30504	0.00153081	0	0	0	0.315471	0.178348	0.377647	ALMT9	aluminum-activated malate transporter 5-like
LOC115696235	181.787	113.188	250.386	1.16553	0.0015338	4.54029	5.33363	4.5758	3.21722	1.8468	2.04685	At5g22700	F-box/FBD/LRR-repeat protein At5g53840-like isoform X1
LOC115705200	298.725	161.564	435.886	1.43861	0.00154456	16.6425	5.09974	13.4667	4.98335	5.14624	3.43469	DTX54	protein DETOXIFICATION 54
LOC115704846	8.06879	15.5853	0.552267	-4.99209	0.00154513	0.0341847	0.0322636	0	1.22606	0.237648	0.629017	PDLP8	plasmodesmata-located protein 8-like
LOC115707329	2082.66	3022.28	1143.03	-1.36262	0.00155659	32.058	27.1085	28.8621	41.1454	123.247	82.8731	PUB4	U-box domain-containing protein 4
LOC115722752	40.1842	59.625	20.7433	-1.53296	0.00156354	0.791843	0.889694	1.1482	2.83356	2.49027	3.40605		uncharacterized protein LOC115722752
LOC115709667	1772.82	2455.87	1089.78	-1.21401	0.00156563	71.8683	25.3071	41.0451	118.076	84.7145	123.476	PDCB2	PLASMODESMATA CALLOSE-BINDING PROTEIN 3-like
LOC115714969	92.9935	133.124	52.8628	-1.33083	0.00156774	1.50259	1.28309	1.80636	5.29547	2.81872	4.26896	UFC	protein UPSTREAM OF FLC isoform X1
LOC115719424	495.214	310.405	680.023	1.14751	0.00157327	31.6347	42.6817	29.3856	13.1777	19.4442	18.8582		uncharacterized protein LOC115719424
LOC115712189	106.253	147.34	65.1668	-1.15156	0.00159175	4.33209	2.87075	3.77825	12.0426	7.12857	7.32371		uncharacterized protein LOC115712189
LOC115697301	425.134	613.749	236.519	-1.39421	0.00160296	7.02138	2.00723	4.79844	11.4309	13.0183	12.7654	BLH9	BEL1-like homeodomain protein 9
LOC115725267	73.4883	108.308	38.6684	-1.48425	0.00160348	3.10027	4.31939	2.70881	8.6988	11.0329	11.2364		uncharacterized protein LOC115725267
LOC115702133	8.39468	0.456711	16.3327	5.10681	0.00160697	0.444879	0.397779	0.548456	0	0.0406941	0		uncharacterized protein LOC115702133
LOC115702920	158.001	230.11	85.8929	-1.43208	0.00161111	5.20853	3.78141	3.50366	16.8332	6.19733	13.002	SCO2	protein disulfide-isomerase SCO2
LOC115723336	303.527	451.048	156.006	-1.37583	0.00161593	3.97039	2.20525	3.92304	17.6126	7.99961	5.43669	HCF107	protein high chlorophyll fluorescent 107-like isoform X1
LOC115725756	211.614	307.574	115.655	-1.37994	0.0016182	3.11224	2.56075	2.69479	7.59825	4.43813	11.8138	MYOB7	uncharacterized protein LOC115725756
LOC115700928	100.061	149.206	50.916	-1.54635	0.00162273	2.74053	0.997213	2.52647	5.41363	7.80438	5.85464	NSP2	nitrile-specifier protein 5
LOC115723185	2467.24	1668.31	3266.17	1.00087	0.00164177	151.037	206.771	156.765	74.4566	91.4439	119.743	At3g22845	transmembrane emp24 domain-containing protein p24beta3
LOC115711126	6.51153	13.0231	0	-6.55116	0.00164221	0	0	0	0.196256	1.33142	0.384441		uncharacterized protein LOC115711126
LOC115716614	197.672	303.556	91.7871	-1.50617	0.00164284	1.9517	1.50036	1.80651	11.9891	3.58349	3.21211	PGR3	pentatricopeptide repeat-containing protein At4g31850, chloroplastic-like
LOC115697537	1640.65	1076.76	2204.54	1.04033	0.00164493	27.7813	39.1117	40.7668	23.7703	18.2955	15.035	TPS1	Trehalose-phosphatase
LOC115725260	568.795	830.7	306.891	-1.34568	0.00164571	12.8362	8.38904	7.19856	51.2403	12.6152	19.2993	PAP26	bifunctional purple acid phosphatase 26-like
LOC115725589	1526.34	778.28	2274.39	1.64582	0.00164752	27.5688	59.3383	30.0321	6.52906	19.8044	17.7333	XBOS32	probable E3 ubiquitin-protein ligase XBOS32
LOC115696249	67.8574	97.0109	38.7039	-1.33248	0.00164955	1.98353	0.868201	1.25692	4.32048	3.5972	2.9333	At5g45960	GDSL esterase/lipase At5g45960
LOC115720642	2108.61	1245.29	2971.94	1.30935	0.00164981	142.9	262.301	151.689	55.8313	92.7168	107.674		uncharacterized protein LOC115720642
LOC115705322	5.77045	11.5409	0	-6.28501	0.00165041	0	0	0	0.218982	0.891356	0.786426	AOP1	2-oxoglutarate-dependent dioxygenase AOP2-like
LOC115708948	65.9358	84.151	47.7206	-4.53961	0.00165308	0	0.0232225	4.45705	1.807	4.49014	1.68752	CYP736A117	cytochrome P450 71A22-like
LOC115711369	5.44171	10.8834	0	-6.25681	0.00165736	0	0	0	1.98146	0.775522	1.045		uncharacterized protein LOC115711369
LOC115714446	379.326	244.876	513.776	1.06938	0.0016619	19.1394	15.1299	22.9154	12.4923	6.67394	9.94126	SPCC23B6.04c	phosphatidylinositol transfer protein 3
LOC115720913	513.731	222.825	804.636	1.87811	0.0016649	23.9234	13.85	23.06	2.14122	11.0732	4.36628	PUB9	U-box domain-containing protein 9-like
LOC115712816	3797.66	2517.44	5077.89	1.01994	0.0016736	95.1836	139.672	101.199	50.8806	66.4359	64.224	MNS1	mannosyl-oligosaccharide 1,2-alpha-mannosidase MNS1
LOC115703132	9.71523	0.861977	18.5685	4.40878	0.00167406	1.04669	0.859015	1.17256	0.0777231	0	0.076125		uncharacterized protein LOC115703132
LOC115697047	198.265	285.91	110.62	-1.27726	0.00167608	3.20393	2.4191	3.29519	13.3969	5.76035	5.58122		uncharacterized protein LOC115697047
LOC115718943	61.0415	88.6664	33.4166	-1.42076	0.00167954	0.795384	0.612805	0.557654	2.30102	1.32593	1.98217	PCMP-E1	pentatricopeptide repeat-containing protein At5g59600
LOC115701393	37.17	62.311	12.0291	-2.50955	0.00169741	0.19245	0.0908172	0.586021	2.20218	0.969968	1.51305	EOT1	protein EXPRESSION OF TERPENOIDS 1-like
LOC115703614	243.854	416.221	71.4879	-2.49944	0.00170162	3.00354	3.0076	3.46048	3.37811	43.4157	11.519	BHLH51	transcription factor bHLH51 isoform X1
LOC115709144	290.346	98.7663	481.926	2.41754	0.00170544	5.83416	18.6735	7.98308	2.59934	4.3407	0.522234		uncharacterized protein LOC115709144
LOC115699619	274.101	376.033	172.169	-1.14835	0.00170712	8.26992	3.49712	5.32496	12.8401	11.853	14.5074	PER3	peroxidase 3
LOC115710110	32.3359	9.67175	55	2.3059	0.00171139	4.03189	1.96826	0.976978	0.356174	0.422855	0.523276		uncharacterized protein LOC115710110
LOC115710121	121.74	171.525	71.9557	-1.25217	0.00171915	7.31955	4.97391	6.9723	20.0016	10.813	18.1211	ACA4	alpha carbonic anhydrase 4-like
LOC115718657	77.7297	135.407	20.052	-3.04498	0.00172588	0.0264268	0.44895	1.46499	0.0902683	6.06263	7.55924	CYP714C2	cytochrome P450 714C2-like
LOC115698084	139.432	198.564	80.2997	-1.33871	0.0017393	2.8196	1.29461	1.51725	3.93705	5.16526	5.54514	GIL1	protein GRAVITROPIC IN THE LIGHT 1
LOC115716232	668.761	961.04	376.483	-1.29372	0.00174137	7.63186	4.63234	6.83323	28.2884	9.37126	14.4084		myosin-9
LOC115697806	35.1805	56.5758	13.7853	-2.06996	0.00176635	0.139364	0.42748	0.272034	1.2496	1.12023	1.45703		nucleolar protein dao-5-like
LOC115700465	748.63	1112.07	385.185	-1.5602	0.00178027	9.16595	3.90524	5.56173	25.5839	7.96508	23.3493	HSL1	receptor-like protein kinase HSL1
LOC115708004	127.478	174.073	80.8829	-1.17022	0.00179017	5.37944	3.09496	2.38778	10.3202	6.59575	8.07408		uncharacterized protein LOC115708004 isoform X2
LOC115714965	23.0196	8.27509	37.7642	2.22872	0.00180773	0.743197	0.561145	0.742755	0.25386	0.103332	0.12432	PUB50	putative U-box domain-containing protein 50
LOC115696749	7.89559	0	15.7912	5.96492	0.0018418	0.532481	0.132252	1.00656	0	0	0	STC	sugar carrier protein C-like
LOC115699604	641.604	370.117	913.09	1.3035	0.00185284	19.6428	38.0375	21.9207	10.5048	13.3623	11.6994		protein ABHD11
LOC115716933	90.08	128.018	52.1424	-1.34311	0.00186233	2.23782	1.32294	1.11363	4.03195	3.50461	4.68949	At3g50280	LOW QUALITY PROTEIN: uncharacterized acetyltransferase At3g50280-like
LOC115706159	798.631	1271.12	326.144	-1.96203	0.00186497	11.3098	11.1257	10.6538	22.9678	94.8582	19.5777	At5g07050	WAT1-related protein At5g07050
LOC115713956	63.2493	93.7445	32.7541	-1.55424	0.00187119	1.20579	0.597945	0.654235	3.2461	1.56284	2.66655	REL2	nitrate regulatory gene2 protein-like
LOC115719257	303.21	426.712	179.707	-1.12012	0.00187126	5.57125	3.59046	4.49603	19.2432	8.96008	6.53752	janM	uncharacterized protein LOC115719257 isoform X1
LOC115716328	2222.68	1486.59	2958.78	1.04827	0.00189909	72.6554	98.2145	74.4751	30.3564	45.1235	58.2579	PECT1	ethanolamine-phosphate cytidylyltransferase isoform X1
LOC115714277	324.521	164.078	484.964	1.64482	0.0019075	10.1418	15.9848	8.34363	3.51244	2.27774	7.04907	PAP15	purple acid phosphatase 15
LOC115702841	7.25575	13.9592	0.552267	-4.80456	0.00190824	0.038439	0.0362788	0	0.722146	0.400835	0.964496	EXPA20	expansin-A20
LOC115713068	12016.9	7456.48	16577.3	1.26414	0.00191058	202.563	239.785	210.146	47.3249	132.149	135.897	ACA2	calcium-transporting ATPase 2, plasma membrane-type
LOC115719094	438.473	589.188	287.759	-1.03377	0.00192914	14.7423	11.7011	15.2026	37.0548	20.0277	34.1658	TIC20-II	protein TIC 20-II, chloroplastic
LOC115715027	21.6339	5.66837	37.5994	3.67549	0.00193103	4.48198	2.71365	4.48988	0	0.146973	1.69751	GASA7	peamaclein-like
LOC115710794	7.25761	0	14.5152	5.88881	0.00194453	0.253697	0.771529	0.396166	0	0	0	LIMYB	uncharacterized protein LOC115710794
LOC115695461	6.82458	13.3902	0.25901	-5.68988	0.00195933	0.0251306	0	0	0.128761	0.742497	0.420379		uncharacterized protein LOC115695461
LOC115700732	795.734	1079.82	511.652	-1.07708	0.0019618	8.95416	13.5314	9.12674	24.9028	26.4616	21.6515	At1g01500	uncharacterized protein At1g01500
LOC115723398	35.3418	64.248	6.43564	-3.33297	0.00196184	0.0806693	0.0951699	0.0551122	1.37775	0.0525753	1.11327	ABCB11	ABC transporter B family member 11-like
LOC115713958	53.1069	78.3799	27.8339	-1.50709	0.0019621	0.609838	0.491337	0.394858	1.4988	1.18913	1.84119	SEOB	protein SIEVE ELEMENT OCCLUSION B-like
LOC115699955	5.32951	10.659	0	-6.26855	0.00196632	0	0	0	0.207421	0.506577	0.284418	CYP82A3	cytochrome P450 CYP82D47-like
LOC115710051	73.4628	23.1108	123.815	2.5758	0.00196995	2.40906	10.2671	3.2329	0.321439	1.6355	1.38525	INVC	uncharacterized protein LOC115710051
LOC115700273	197.451	275.76	119.143	-1.25927	0.00198308	3.81718	1.94376	1.99617	5.00321	8.05354	5.8804	WAKL14	wall-associated receptor kinase-like 14
LOC115699142	342.189	466.531	217.846	-1.09804	0.00199074	8.04348	3.52067	7.26322	14.3745	13.1284	14.7419	TIFY8	protein TIFY 8
LOC115696837	28.7205	44.3181	13.1228	-1.76675	0.00199534	0.656553	0.585231	0.484148	2.05576	1.90178	2.31856	Os11g0706600	thaumatin-like protein
LOC115704480	31.7315	51.8536	11.6094	-2.1167	0.00199708	0.257193	0.458508	0.468562	3.026	1.29132	1.48189	MYB36	transcription factor MYB36-like
LOC115725051	550.361	763.934	336.787	-1.18363	0.00200076	4.40448	1.94049	5.09422	8.31832	10.1959	8.5447	BRL3	serine/threonine-protein kinase BRI1-like 1
LOC115704947	125.651	75.9745	175.328	1.22221	0.00202334	12.0976	14.2283	12.691	4.34419	7.43971	6.43419		uncharacterized protein LOC115704947
LOC115725587	1106.76	654.367	1559.15	1.25894	0.00202441	36.8356	50.3464	37.5643	13.0809	27.1691	16.494		uncharacterized protein LOC115725587
LOC115695646	513.922	791.919	235.926	-1.69745	0.0020311	14.8005	15.1013	12.4929	19.2998	85.6846	47.1737		glycine-rich cell wall structural protein 2-like
LOC115695828	599.504	953.913	245.096	-1.85355	0.00204405	11.2531	7.71615	8.81052	75.496	9.56267	31.7198	GC1	epimerase family protein SDR39U1 homolog, chloroplastic
LOC115720411	6.51485	13.0297	0	-6.52545	0.00205415	0	0	0	0.116676	1.18731	0.39997	SCT	spermidine sinapoyl-CoA acyltransferase-like
LOC115715320	183.187	273.452	92.9226	-1.39711	0.00205463	5.56383	5.4775	5.01825	7.94599	16.3386	26.3164	RABA5B	ras-related protein RABA5c-like
LOC115707019	44.015	20.9986	67.0314	1.67968	0.00206254	1.79789	1.15786	2.26255	0.758622	0.477894	0.495348	At1g68400	probable leucine-rich repeat receptor-like protein kinase At1g68400
LOC115708317	769.113	436.094	1102.13	1.44687	0.00207045	16.9872	33.9382	19.561	15.8588	9.14494	6.03036	IP5P10	type I inositol polyphosphate 5-phosphatase 10 isoform X1
LOC115698614	10.6567	0.456711	20.8567	5.39309	0.00207265	0.298638	2.20787	1.04927	0	0.086504	0	At2g35280	uncharacterized protein LOC115698614
LOC115722680	23.7806	38.4606	9.10067	-1.97081	0.00208259	0.670758	0.497407	0.411493	3.92771	2.08171	1.20217		uncharacterized protein LOC115722680
LOC115714100	25.9495	1.31869	50.5802	5.19875	0.00208916	1.80918	0	3.27554	0.0447809	0.0455695	0.0438601	RT	anthocyanidin-3-O-glucoside rhamnosyltransferase-like
LOC115725711	35.9542	58.4162	13.4923	-5.18382	0.00209457	0	0	1.27588	0.042286	4.60428	0.869746	CYP71D9	cytochrome P450 71D9-like
LOC115708878	74.797	110.182	39.4124	-1.47297	0.00209895	1.53657	0.69264	1.1102	2.42845	3.58725	3.75959	AATP1	AAA-ATPase At3g28580-like
LOC115718084	64.6074	101.52	27.6949	-1.76849	0.00210212	2.42326	1.58825	2.83807	3.44889	11.8157	11.0347		glycine-rich cell wall structural protein 1.0-like
LOC115711070	140.32	79.5027	201.137	3.39502	0.0021169	6.49971	10.5562	6.38868	0.169048	0.114683	9.82393	BC10	glycosyltransferase BC10-like
LOC115708162	314.457	209.989	418.926	1.06343	0.00214107	15.4751	15.7381	16.5459	5.01627	9.49568	11.0942	SYP31	syntaxin-31-like isoform X1
LOC115706914	83.0728	120.382	45.7635	-1.41635	0.00214202	0.689222	1.21307	1.13444	3.40409	2.39569	2.92902	At5g56590	glucan endo-1,3-beta-glucosidase 13-like
LOC115722159	1177.99	706.932	1649.05	1.22754	0.00215032	24.4391	23.7487	22.3607	15.1963	5.67012	11.9071	ALY3	protein ALWAYS EARLY 3-like isoform X1
LOC115710059	910.468	599.963	1220.97	1.03441	0.00215037	40.9301	55.2622	41.2046	19.4178	28.6517	25.2524	LPPG	lipid phosphate phosphatase gamma
LOC115712386	250.809	379.563	122.055	-1.64747	0.00215383	5.60816	1.69376	7.38135	18.6637	10.9721	17.7438	PMAT1	phenolic glucoside malonyltransferase 1-like
LOC115725000	55.351	83.7414	26.9606	-1.952	0.00215495	1.6068	0.520589	0.262147	3.48149	1.70888	2.64769	CIPK21	CBL-interacting serine/threonine-protein kinase 21 isoform X1
LOC115711343	21795.1	12407	31183.3	1.56215	0.00216405	720.019	1424.72	732.962	157.891	439.182	661.478	SAM3	S-adenosylmethionine synthase 3
LOC115716842	115.292	58.4893	172.095	1.58686	0.00216517	4.48766	8.4425	5.33815	3.29211	1.67504	1.9145	CaMKMT	calmodulin-lysine N-methyltransferase isoform X2
LOC115718570	78.4898	130.884	26.096	-2.32572	0.00217082	0.715867	0.0785625	0.857905	2.72958	3.26953	2.45067	SBT4.6	subtilisin-like protease SBT4.6 isoform X1
LOC115714296	1846.73	1129.65	2563.82	1.21196	0.00217786	34.9719	66.0425	39.4994	17.6844	22.1363	28.2863	MAPKKK5	mitogen-activated protein kinase kinase kinase 5
LOC115725390	470.22	665.5	274.94	-1.29733	0.00218345	7.23273	5.26598	4.67911	10.6175	22.5367	11.0905	ABCG11	ABC transporter G family member 11-like
LOC115697914	362.73	564.055	161.405	-1.76022	0.0022062	9.57817	6.12499	7.35639	50.6779	8.35726	27.5973	MTERF1	transcription termination factor MTEF1, chloroplastic
LOC115711456	466.068	276.22	655.916	1.25218	0.00220815	15.328	14.9333	16.6624	4.6277	10.7246	5.72358	YPL109C	probable serine/threonine-protein kinase abkC
LOC115713902	5.63768	11.0709	0.204428	-5.40045	0.00220862	0	0	0.0322315	0.352517	0.789195	0.621483	H6H	hyoscyamine 6-dioxygenase-like
LOC115709294	384.213	251.158	517.268	1.19685	0.00220905	13.0231	9.54975	13.7879	3.31824	5.08173	10.2649	PGI1	glucose-6-phosphate isomerase 1, chloroplastic-like
LOC115724626	60.1123	89.5168	30.7078	-1.54627	0.00222514	3.08001	1.45346	2.45292	8.31132	4.81767	8.34651	PR-1	pathogenesis-related protein PR-1-like
LOC115712412	212.911	119.784	306.038	2.16841	0.00223389	6.79906	10.8273	7.73487	8.77888	1.70548	0.586252	PABN3	uncharacterized protein LOC115712412 isoform X1
LOC115705374	82.1801	137.653	26.707	-2.17072	0.0022378	1.03109	0.556084	0.824229	9.30811	1.10934	2.91571	ALDH2C4	aldehyde dehydrogenase family 2 member C4-like
LOC115723236	942.804	1429.07	456.542	-1.57417	0.00224646	21.1985	18.4225	18.1629	116.68	22.7377	56.9939	SGR	protein STAY-GREEN homolog, chloroplastic-like isoform X1
LOC115708754	24.5648	40.3554	8.77421	-2.37153	0.00224994	0.746861	0.572723	0.145785	2.4714	2.19041	2.65483	RTNLB9	reticulon-like protein B9
LOC115707656	126.577	40.4699	212.684	2.59439	0.00228754	2.88408	7.2073	3.3282	2.07561	0.126099	0.69787	PRK3	pollen receptor-like kinase 3 isoform X1
LOC115700299	117.211	61.7511	172.67	1.46795	0.00229886	5.69541	4.67421	9.23214	1.48022	3.76572	2.1229	PMAT1	phenolic glucoside malonyltransferase 1-like
LOC115722667	6.86746	13.2715	0.463439	-4.71128	0.00231978	0.0091803	0	0.00716784	0.0627159	0.191461	0.214992	RPPL1	putative disease resistance protein At3g14460 isoform X1
LOC115701324	1628.69	2440.2	817.184	-1.27678	0.00232653	48.7569	46.552	57.3847	62.1456	122.27	300.718	AOC	allene oxide cyclase, chloroplastic-like
LOC115725085	1867.06	1123.51	2610.61	1.23519	0.00234214	149.684	149.404	146.625	39.8585	102.759	62.399	UBC11	ubiquitin-conjugating enzyme E2 8 isoform X1
LOC115715836	5968.92	3413.73	8524.1	1.31897	0.00234818	188.915	132.684	207.36	50.9091	121.076	51.1662	At1g62810	primary amine oxidase-like
LOC115700983	248.15	353.393	142.906	-1.31807	0.0023495	5.16078	3.35002	3.6648	14.1583	5.60073	12.4609	ILK1	integrin-linked protein kinase 1-like
LOC115706384	6946.94	3906.75	9987.12	1.4674	0.00238814	374.073	844.972	413.462	123.089	257.024	325.796	LEA14-A	desiccation protectant protein Lea14 homolog
LOC115698009	1228.89	727.442	1730.34	1.27943	0.00241754	95.139	77.9261	98.9429	21.2517	61.6491	38.1604	HSP26-A	probable glutathione S-transferase
LOC115723992	5.28721	10.5744	0	-6.13393	0.00242288	0	0	0	1.83451	1.69711	0.490033		blue copper protein-like
LOC115707950	254.107	368.807	139.408	-1.40053	0.00246326	9.24532	3.0076	8.23228	23.2483	13.8801	19.4139	At5g15350	lamin-like protein
LOC115714708	20.666	37.8022	3.52986	-4.02744	0.00246896	0.0353788	0	0.441972	2.90032	0.922311	1.42034		mulatexin-like
LOC115720798	297.142	425.946	168.339	-1.34309	0.00247348	5.37322	2.78347	4.36882	13.5928	5.96821	13.9891	ME1	NADP-dependent malic enzyme
LOC115704910	2236.23	1196.83	3275.64	1.45201	0.00248175	90.7924	171.708	100.954	63.232	26.1986	57.8698		actin
LOC115719260	978.506	1394.03	562.981	-1.23787	0.00251483	9.39367	6.14222	9.38016	10.6406	28.7487	25.4688	REV	homeobox-leucine zipper protein REVOLUTA isoform X1
LOC115704787	267.716	95.0743	440.358	2.27349	0.0025659	9.1161	24.7824	12.5092	0.879331	7.31644	2.83706	At2g30020	probable protein phosphatase 2C 25
LOC115722129	288.866	402.498	175.235	-1.17669	0.0025995	5.75983	3.05089	3.79355	16.0272	5.99263	8.84837		glutamic acid-rich protein-like
LOC115725298	8220.53	5451.08	10990	1.07227	0.00262887	355.424	441.686	361.071	121.083	247.199	251.678	BZIP44	bZIP transcription factor 11-like
LOC115699298	4163.51	2686.33	5640.7	1.07056	0.00264453	156.621	262.445	165.01	100.66	99.7837	105.159	CCT1	choline-phosphate cytidylyltransferase 2
LOC115711608	175.958	250.056	101.86	-1.29806	0.00264766	4.25835	2.53148	3.54076	6.7061	12.9756	7.03076	LOC_Os07g01090	probable proline transporter 2 isoform X1
LOC115711273	5.00947	10.0189	0	-6.18572	0.00265598	0	0	0	0.569243	0.257452	0.619486	COL5	probable cyclin-dependent serine/threonine-protein kinase DDB_G0292550
LOC115708933	6.20288	0	12.4058	5.67394	0.00267845	0.426138	0.201095	0.349359	0	0	0	RPPL1	putative disease resistance RPP13-like protein 1
LOC115701275	267.876	175.68	360.073	1.05546	0.00268086	8.79303	8.08409	10.1609	3.03885	6.14877	4.84524		uncharacterized protein LOC115701290
LOC115701257	482.171	252.089	712.253	1.51426	0.00268251	11.108	29.853	15.0014	5.20552	8.75018	8.04427	AATL1	lysine histidine transporter-like 7
LOC115700894	219.173	115.705	322.642	2.99115	0.00270098	7.2914	21.5439	7.69327	12.0042	2.96827	0.0549409	AGD15	probable ADP-ribosylation factor GTPase-activating protein AGD15
LOC115698913	28.7833	11.5185	46.0482	2.1084	0.00277288	3.29055	3.59278	3.82863	0.330582	1.23348	1.29514		uncharacterized protein LOC115698913
LOC115699995	48.4063	28.2522	68.5604	3.96103	0.00279934	1.40403	3.35032	1.57197	0	0.0460407	2.83607	At2g41970	probable protein kinase At2g41970
LOC115701001	64.743	104.998	24.4882	-2.09351	0.00282027	1.44769	2.27722	1.50711	3.81177	14.8866	5.65054	HIPP16	heavy metal-associated isoprenylated plant protein 16-like
LOC115719789	14.7961	25.8366	3.75566	-3.05294	0.00282482	0.665368	0.0570887	0.141684	2.27275	1.68202	2.12484	DIR10	dirigent protein 10-like
LOC115694876	4.80684	9.61367	0	-6.12577	0.00283609	0	0	0	0.381197	0.242444	0.420028	At3g02760	uncharacterized protein LOC115694876
LOC115702452	5.60949	10.9257	0.293256	-5.34816	0.00283622	0	0.0451195	0	0.816477	0.498514	0.719719	KUA1	transcription factor MYBS3-like
LOC115713894	6.31848	0	12.637	5.70555	0.00284234	1.01518	0.383253	0.9908	0	0	0		polygalacturonase-like
LOC115725612	256.024	360.005	152.044	-1.21873	0.00284929	4.6545	2.32225	4.54671	10.4708	12.0806	6.10527	At4g11680	E3 ubiquitin-protein ligase At4g11680
LOC115716157	171.98	96.6667	247.293	1.70361	0.00284994	10.5994	10.0378	11.6538	9.6055	2.38101	1.74892		putative glucose-6-phosphate 1-epimerase
LOC115707249	9.03705	1.31869	16.7554	3.66806	0.00287515	0.477218	0.352487	0.437406	0.0354364	0.0360605	0.0347078	GH3.6	probable indole-3-acetic acid-amido synthetase GH3.6
LOC115715251	34.3864	63.934	4.83881	-3.71276	0.00288541	0.307783	0	0.264344	3.78476	0.320951	3.60397	FD	protein FD
LOC115698044	995.084	1334.36	655.808	-1.02272	0.00292857	17.1036	11.604	14.9329	34.9351	19.9753	39.7012	RLP4	receptor-like protein 4
LOC115720661	1286.56	1749.7	823.411	-1.08487	0.00293676	11.9213	7.51981	10.7616	30.1388	13.3777	24.8476	FTSHI5	probable inactive ATP-dependent zinc metalloprotease FTSHI 5, chloroplastic
LOC115697472	1480.71	682.593	2278.82	1.74527	0.00294381	15.757	58.1279	21.5776	14.0389	7.80013	10.6289	LUL3	uncharacterized protein LOC115697472 isoform X1
LOC115708178	25.8875	40.7383	11.0368	-1.96206	0.00294555	0.637648	0.391179	0.248933	1.74245	1.38527	1.91995		uncharacterized protein LOC115708178 isoform X1
LOC115724095	761.461	432.318	1090.6	1.33697	0.00296375	37.6201	79.076	41.7119	23.3061	27.1767	19.0802	SDHAF2	succinate dehydrogenase assembly factor 2, mitochondrial
LOC115711675	23.6168	4.77072	42.4629	3.69669	0.00298895	1.19036	0.299591	1.04095	0.0271068	0	0.265494	CYP94C1	cytochrome P450 94C1-like
LOC115702974	155.73	230.45	81.0093	-1.51585	0.00304432	3.06854	1.61354	1.83113	10.2943	2.81889	6.67287	At4g06744	uncharacterized protein At4g06744-like
LOC115718808	6.14009	11.8167	0.463439	-4.61397	0.00305279	0.0351504	0	0.0274449	0.600331	0.427633	0.587987	EPFL6	EPIDERMAL PATTERNING FACTOR-like protein 5
LOC115724074	1079.9	703.158	1456.63	1.10275	0.00305413	62.0002	94.808	66.5242	30.7707	31.1625	55.7951	BHLH104	transcription factor bHLH104-like
LOC115707072	71.035	104.944	37.1262	-1.50185	0.00307882	0.814044	1.09179	0.936664	2.48791	4.09543	2.11424	SRS6	protein SHI RELATED SEQUENCE 6-like
LOC115715805	217.333	88.3588	346.306	1.98848	0.00308488	17.4851	20.7261	19.1274	6.30348	1.04235	8.56624	CML11	probable calcium-binding protein CML18
LOC115707387	10.3818	1.31869	19.4449	3.85607	0.0030971	0.832949	1.42254	0.43357	0.0677423	0.0689353	0.0663494		tropinone reductase-like 3 isoform X1
LOC115701362	788.633	519.009	1058.26	1.2834	0.00310617	41.2189	46.3938	44.8769	8.68076	21.4186	39.5414	CYB561B	probable transmembrane ascorbate ferrireductase 2
LOC115700333	1048.02	699.761	1396.28	1.01372	0.00311025	117.963	94.6902	127.151	39.244	82.076	59.1081		uncharacterized protein LOC115700333
LOC115709965	614.223	370.062	858.385	1.22481	0.00313235	14.8457	28.5847	18.7095	12.4144	8.63612	8.55259	CBSCBSPB1	LOW QUALITY PROTEIN: CBS domain-containing protein CBSCBSPB1-like
LOC115700671	135.967	205.371	66.5626	-1.5618	0.00313547	2.22227	1.51879	2.49298	2.83564	10.2105	7.13561	AVT1I	amino acid transporter AVT1I-like
LOC115696872	580.885	781.284	380.486	-1.06087	0.00315023	38.3195	36.1661	21.9151	94.1838	49.6415	71.6689		non-specific lipid-transfer protein 1-like
LOC115700870	71.1032	34.7378	107.469	3.84672	0.00315793	1.67578	3.64849	1.82882	0.0325234	0	2.51652	CNGC18	cyclic nucleotide-gated ion channel 18
LOC115706666	416.508	595.486	237.531	-1.32627	0.00316236	5.05247	4.57048	4.22217	17.3409	5.83533	14.3921	ABCC2	ABC transporter D family member 2, chloroplastic
LOC115708689	5.41142	10.8228	0	-6.2972	0.00319774	0	0	0	1.16982	0.198404	1.05029		uncharacterized protein LOC115708796
LOC115695703	53.5569	95.5698	11.5441	-3.24836	0.0031995	0.640461	1.16576	0	5.2348	6.28108	5.43326		xyloglucan endotransglucosylase/hydrolase 2-like
LOC115713063	2787.21	1612.23	3962.2	1.29508	0.00322076	96.568	179.243	111.809	47.0748	80.7563	45.2246	GEM	GLABRA2 expression modulator
LOC115724457	578.738	372.574	784.901	1.14028	0.00322325	25.5797	17.0768	27.5309	6.12207	14.8754	14.0319	2024-10-04	organic cation/carnitine transporter 4
LOC115724103	278.352	381.194	175.51	-1.13758	0.00325482	11.0865	4.90793	7.41552	19.8596	12.929	20.7802	GDI1	rho GDP-dissociation inhibitor 1-like
LOC115702932	423.755	248.571	598.938	1.33025	0.00325672	13.2	17.2963	15.2761	3.17369	9.83723	7.43165	FUT12	glycoprotein 3-alpha-L-fucosyltransferase A-like
LOC115700981	6.00167	0	12.0033	5.56882	0.00328351	0.948643	0.895332	1.95272	0	0	0	CPN60-2	alpha-glucan water dikinase, chloroplastic-like
LOC115724504	6.05356	0	12.1071	5.60445	0.00329015	0.243455	0.459546	0.464654	0	0	0	LKR/SDH	uncharacterized protein LOC115724504 isoform X1
LOC115712455	7.00849	14.017	0	-6.64707	0.00331264	0	0	0	0.042262	1.07516	0.206965	CYP71B36	cytochrome P450 71B34-like
LOC115719024	61.9749	88.7104	35.2394	-1.32339	0.00331404	0.561229	0.454019	1.0642	1.09545	2.09014	2.30679	IDD12	protein indeterminate-domain 12
LOC115721759	339.425	450.058	228.791	-1.05918	0.00332504	19.5652	11.4523	8.15221	25.704	28.7724	27.6144
LOC115712284	6.67754	0	13.3551	5.6579	0.00332612	0.135759	0.589395	0.551191	0	0	0	SAT	stemmadenine O-acetyltransferase-like
LOC115704922	51.9569	81.2771	22.6367	-1.78342	0.00332688	0.573044	0.366999	0.767013	0.908791	3.13008	2.3622	At5g48380	probably inactive leucine-rich repeat receptor-like protein kinase At5g48380
LOC115705408	8.95376	0.891016	17.0165	4.33097	0.00333007	0.400327	0.556801	0.312569	0	0.0366188	0.0352451	CCD8B	carotenoid cleavage dioxygenase 8 homolog B, chloroplastic
LOC115712660	798.009	500.645	1095.37	1.13642	0.00334645	23.5694	19.8071	28.2202	16.4202	6.60893	12.0619	ASN3	Asparagine synthase, glutamine-hydrolyzing
LOC115695889	3177.45	4247.28	2107.63	-1.01304	0.00336914	119.756	103.824	101.016	178.136	328.29	192.348	GEL	ribosome-inactivating protein cucurmosin-like
LOC115712513	132.704	27.5905	237.817	3.19867	0.00337718	12.6685	19.5	13.7121	0	4.63028	1.09141	VQ8	VQ motif-containing protein 20-like
LOC115702380	6.27861	12.5572	0	-6.39813	0.00339077	0	0	0	0.0904879	1.65747	0.797645		non-specific lipid-transfer protein-like protein At2g13820
LOC115717230	39.3194	19.4464	59.1924	1.62277	0.00341602	6.8213	8.02268	7.45635	1.79231	3.28298	2.80874		uncharacterized protein LOC115717230
LOC115704536	29.9053	46.434	13.3767	-3.99511	0.00342506	0	0.0101341	0.536556	0.696864	0.541183	0.700496	At1g59780	probable disease resistance protein At1g59620
LOC115695795	198.295	299.278	97.3111	-1.665	0.0034792	9.16411	1.60626	5.24715	16.4712	15.3961	18.8334	VIT_19s0090g00570	CASP-like protein 2D1
LOC115696430	4.60877	9.21755	0	-6.02978	0.00348042	0	0	0	0.667427	0.528252	0.363169		uncharacterized protein LOC115696430
LOC115724800	22.6245	7.97934	37.2696	2.24646	0.00348691	1.14377	1.52237	1.23652	0.300529	0.458733	0.147175	PLP2	patatin-like protein 2 isoform X1
LOC115706905	5260.51	1977.95	8543.07	2.3961	0.00349292	163.722	263.065	168.852	3.332	88.1577	57.6879	NDB2	external alternative NAD(P)H-ubiquinone oxidoreductase B2, mitochondrial
LOC115717232	381.812	237.55	526.074	1.3039	0.00350773	20.5908	18.1341	22.4528	3.66436	11.8545	13.7668	PP2C51	protein phosphatase 2C 51-like
LOC115715066	1996.13	883.99	3108.27	1.81726	0.00353735	42.0858	191.374	59.5236	34.9001	33.256	26.8279		putative uncharacterized protein DDB_G0280071
LOC115716260	54.4896	77.6208	31.3584	-1.31121	0.00355797	0.291723	0.390789	0.374723	0.90003	0.81775	1.11765	ABCC10	ABC transporter C family member 10-like
LOC115701388	508.159	302.02	714.298	1.23947	0.00357597	24.7375	49.7262	30.3237	14.2492	18.9227	15.631		uncharacterized protein LOC115701388
LOC115716344	3808.11	5460.4	2155.82	-1.16149	0.0036409	85.9	71.6331	90.6203	401.582	156.938	119.496	SDH	sorbitol dehydrogenase-like
LOC115709623	547.452	759.413	335.491	-1.07565	0.00364549	4.06421	4.86418	4.16865	7.09011	8.21864	16.7138	QKY	protein QUIRKY
LOC115696694	6.47426	12.3962	0.552267	-4.60128	0.00365482	0.0124432	0.011744	0	0.106259	0.259512	0.228962		flocculation protein FLO11-like
LOC115719619	361.307	543.243	179.371	-1.52941	0.0036637	4.97798	4.9706	5.65173	18.0716	26.3727	6.195	BGLU12	beta-glucosidase 12-like
LOC115711312	40.2541	18.866	61.6422	1.99383	0.00366392	2.27083	3.75063	2.84952	0.34628	0.704758	1.8993	CPK14	calcium-dependent protein kinase 14-like
LOC115706146	240.563	320.885	160.241	-1.02112	0.00370478	9.17712	4.73811	4.86845	19.3325	8.89174	11.8745	RGLG4	E3 ubiquitin-protein ligase RGLG4-like
LOC115716431	443.278	679.751	206.805	-1.66804	0.0037068	3.14799	2.71374	3.45461	19.0504	3.29559	10.7391	SCR	LOW QUALITY PROTEIN: protein SCARECROW-like
LOC115702628	8.05141	15.8438	0.25901	-6.02189	0.00370835	0.0374152	0	0	0.0639012	1.88577	0.312936		suppressor protein SRP40-like
LOC115712146	5.97438	11.4853	0.463439	-4.56964	0.00371208	0.0356978	0	0.0278723	0.487745	0.68246	0.418001	At1g66480	uncharacterized protein At1g66480
LOC115697131	179.144	105.237	253.052	2.57104	0.00371549	4.74395	6.90039	5.09846	0.317732	0.290995	6.93973	EXO84A	exocyst complex component EXO84A
LOC115717562	11.7691	2.66641	20.8718	2.98998	0.00375803	0.764491	0.418952	0.712433	0.0421184	0.12858	0.0825046	PHO1-H10	phosphate transporter PHO1 homolog 10-like
LOC115708339	105.977	69.0159	142.937	1.08221	0.00376437	9.85791	13.331	14.5897	4.64882	6.13711	8.86033	SRP14	signal recognition particle 14 kDa protein-like
LOC115709759	4.61998	9.23995	0	-6.00901	0.00376972	0	0	0	0.589286	0.533035	0.25652	ERN1	ethylene-responsive transcription factor ERF087-like
LOC115722877	48.3979	71.6504	25.1455	-1.50627	0.00378904	1.58759	0.850425	1.54108	4.47019	2.75918	4.73715	SWEET17	bidirectional sugar transporter SWEET17-like
LOC115697018	2045.27	2020.84	2069.71	7.84	0.00381225	30.5939	78.4333	34.7224	0	0.0347525	155.604	Bp10	L-ascorbate oxidase homolog
LOC115719248	7.19541	0.456711	13.9341	4.87121	0.00381754	0.634006	0.92058	0.875809	0	0.0847603	0		uncharacterized protein LOC115719248
LOC115720319	5.11111	10.2222	0	-6.07635	0.00382289	0	0	0	0.131531	0.736163	0.644134	At3g24230	putative pectate lyase 14
LOC115709201	112.013	170.075	53.9513	-1.85784	0.00382797	6.29435	1.26675	1.80681	11.4615	5.95232	13.2387		uncharacterized protein LOC115709201
LOC115698741	526.546	257.024	796.068	1.6239	0.00384351	23.7273	83.0802	34.0844	17.8058	17.1376	16.3229	CML16	probable calcium-binding protein CML16
LOC115707033	19.4486	34.0573	4.83985	-2.82079	0.00384896	1.41735	0.486436	0.402417	12.1034	1.11969	4.09521	LT101.2	low temperature-induced protein lt101.2
LOC115703041	861.056	543.955	1178.16	1.11721	0.00390486	6.69776	9.11197	6.4045	4.79644	2.42204	4.02417	At2g48060/At2g48040/At2g48050	piezo-type mechanosensitive ion channel homolog isoform X1
LOC115718579	1776.52	1175.63	2377.41	1.03615	0.00391709	135.599	178.418	136.972	77.8322	55.5437	109.5	At5g27430	signal peptidase complex subunit 3B
LOC115704977	21.4752	35.0774	7.87307	-2.02707	0.00393882	0.556704	0.282918	0.40123	2.99865	2.0095	0.859606		uncharacterized protein LOC115704977
LOC115718418	3514.03	2031.22	4996.85	1.29806	0.00395176	50.2295	109.634	58.428	27.1387	41.3708	29.6084	WEB1	protein WEAK CHLOROPLAST MOVEMENT UNDER BLUE LIGHT 1-like
LOC115711631	139.308	210.436	68.1795	-1.5716	0.00397371	1.38231	1.62676	1.14591	4.25534	2.16514	7.53637	TAR2	tryptophan aminotransferase-related protein 2
LOC115715013	1680.41	811.75	2549.07	1.64168	0.00397435	37.3536	148.047	57.9396	26.0595	32.2665	29.1034	LPP3	lipid phosphate phosphatase 2-like
LOC115720668	197.431	106.836	288.026	1.4396	0.00398642	8.9734	15.601	9.71926	5.01251	2.63834	6.37663	ABCI20	ABC transporter I family member 20-like
LOC115709336	86.6653	119.754	53.5765	-1.16315	0.0039935	1.44599	1.82735	1.41605	3.80905	3.40758	4.18169	At1g02420	putative pentatricopeptide repeat-containing protein At1g02420
LOC115705330	49.77	22.1829	77.3572	1.7976	0.00401599	3.66797	5.4776	3.58893	1.74454	0.645552	1.63101		uncharacterized protein LOC115705330
LOC115716879	387.667	554.098	221.236	-1.31984	0.00403156	5.40482	1.73579	3.165	14.1882	5.04462	7.91092	ROC3	homeobox-leucine zipper protein HDG5-like
LOC115697580	5.21085	10.4217	0	-6.16262	0.00404661	0	0	0	0.582402	0.169331	1.22234	ALT4	acyl-acyl carrier protein thioesterase ATL4, chloroplastic-like
LOC115723355	48.1582	82.911	13.4055	-2.62135	0.00404682	0.262289	0.010763	0.311639	1.03226	1.42701	1.20179	BRL2	serine/threonine-protein kinase BRI1-like 2
LOC115705854	72.4658	107.279	37.6529	-1.5292	0.00404917	5.8245	1.24936	2.27384	15.0345	6.78688	5.9787	POPTRDRAFT_822486	CASP-like protein 4C1
LOC115702941	557.148	780.079	334.217	-1.19699	0.00406714	8.6965	10.8499	7.8113	14.1081	31.4249	23.529	PUB26	U-box domain-containing protein 26
LOC115721332	565.754	376.209	755.299	1.00556	0.00406981	28.5413	40.1967	30.7135	17.1746	21.6535	15.0898	PRA1E	LOW QUALITY PROTEIN: PRA1 family protein E
LOC115709721	204.634	296.016	113.253	-1.38055	0.00409611	4.43337	1.34253	4.27598	10.7705	7.70507	8.84372	JGB	protein JINGUBANG
LOC115697163	543.775	745.315	342.236	-1.11737	0.00410087	5.46503	4.14455	5.44445	7.87079	17.0462	9.78754	At1g56140	probable LRR receptor-like serine/threonine-protein kinase At1g56140
LOC115703623	224.689	130.437	318.94	1.30145	0.00411438	10.667	3.88463	11.088	4.26927	3.70777	2.95588	WSD1	O-acyltransferase WSD1-like
LOC115702179	208.861	294.777	122.944	-1.22753	0.00413128	4.78557	3.81012	3.29814	8.67551	6.87677	15.0265	7DLGT	7-deoxyloganetic acid glucosyl transferase-like
LOC115718688	2800.59	1687.96	3913.22	1.2202	0.00415184	77.4331	170.045	100.923	42.2186	65.3695	58.12	WDL3	protein WVD2-like 1
LOC115706562	4.77116	9.54233	0	-6.07563	0.00416186	0	0	0	0.79908	0.203288	0.456545	DYN2	dynein light chain, cytoplasmic-like
LOC115712172	141.073	202.662	79.4839	-1.33062	0.00416465	2.83346	4.19293	2.84052	5.97438	11.9768	9.42097		uncharacterized protein LOC115712172
LOC115701201	59.0572	91.4108	26.7037	-2.19408	0.00419055	2.00048	1.02141	0.153634	4.42478	2.9638	4.27893		uncharacterized protein LOC115701201
LOC115702083	121.508	189.238	53.7778	-1.81414	0.00419742	2.84915	2.42013	2.66949	5.00508	18.9581	5.65111	At1g64065	uncharacterized protein LOC115702083
LOC115705775	507.547	334.764	680.33	1.02238	0.00421417	22.5552	34.4671	22.9716	15.0688	13.2589	14.8145	At1g10310	NADPH-dependent pterin aldehyde reductase
LOC115714727	70.4291	25.9682	114.89	2.11254	0.00421588	3.83008	4.5006	2.00025	0.476524	1.67516	0.381866	DTX12	protein DETOXIFICATION 12-like
LOC115718979	3161.69	4336.93	1986.45	-1.10119	0.00422473	90.6416	62.9497	77.5177	274.273	95.4172	171.463	IAA16	auxin-responsive protein IAA16
LOC115695688	1016.75	591.711	1441.8	1.29517	0.00426439	28.2706	55.6309	28.499	22.4511	12.3317	16.5572	bem46	alpha/beta hydrolase domain-containing protein 17B
LOC115701355	272.529	179.75	365.307	1.04972	0.00427469	9.66728	10.4307	11.948	3.4017	7.472	5.97278	PMAT1	phenolic glucoside malonyltransferase 1-like
LOC115708285	4.40489	8.80978	0	-5.98179	0.00427745	0	0	0	0.227326	0.323861	0.356243	BRN2	NAC domain-containing protein 4-like
LOC115724911	5146.82	3047.61	7246.04	1.28366	0.00432706	203.063	226.105	198.543	46.9363	147.608	88.552	CIT	citrate synthase, mitochondrial
LOC115714024	294.113	410.008	178.218	-1.21686	0.00433453	3.23313	4.08252	2.00567	10.136	5.56778	7.90255	pmr1	uncharacterized protein LOC115714024
LOC115719881	6.86791	0.456711	13.2791	4.80929	0.00435465	1.1148	1.12229	1.33464	0	0.129165	0	At5g15350	lamin-like protein
LOC115701033	29.925	44.7707	15.0793	-1.6304	0.00437938	0.672808	0.439614	0.303068	1.63523	1.43916	1.42846	PMAT1	malonyl-CoA:anthocyanidin 5-O-glucoside-6''-O-malonyltransferase-like
LOC115717268	56.5115	84.8625	28.1604	-1.62002	0.00439327	0.791217	0.503247	0.470043	2.40886	0.9566	2.33056	OPT7	oligopeptide transporter 7
LOC115704996	27.0366	6.89581	47.1774	2.76452	0.00440161	0.996048	0.794199	1.16655	0.234641	0	0.229816	BHLH66	uncharacterized protein LOC115704996 isoform X1
LOC115696933	103.982	148.075	59.8893	-1.27593	0.00442021	4.7601	4.02322	6.76757	19.7783	10.619	10.696		uncharacterized protein LOC115696933
LOC115712363	227.904	307.563	148.244	-1.06161	0.00443208	3.59423	2.07504	4.80657	8.75071	6.61216	7.51542	WDL7	protein WVD2-like 7 isoform X1
LOC115722684	1054.82	939.424	1170.22	7.30755	0.00444377	10.318	27.2348	11.6629	0	0.0210721	43.8489	PME13	uncharacterized protein LOC115722684
LOC115699729	483.164	295.625	670.702	1.18911	0.00446291	12.5618	17.2702	14.3305	7.65548	3.9753	9.59629	ZAT9	uncharacterized protein LOC115699729
LOC115696935	15.1312	26.2617	4.00077	-2.69552	0.00447741	0.243814	0.0287641	0.190367	1.04102	0.794517	1.27452	Y-3	uncharacterized protein At3g17950-like
LOC115709506	4.87155	9.7431	0	-5.96176	0.00448932	0	0	0	0.0972301	0.445241	0.52377		uncharacterized protein LOC115709506
LOC115721275	4.37917	8.75833	0	-5.9754	0.00450831	0	0	0	0.362834	0.307687	0.533061	ChiC	class V chitinase-like
LOC115709007	174.769	70.1731	279.365	2.054	0.00451632	5.15982	17.3923	7.02627	2.78011	4.53719	1.02753	LAMT	loganic acid O-methyltransferase-like
LOC115708556	313.061	195.311	430.811	1.16045	0.00452335	23.2949	37.0147	25.613	19.316	10.9527	12.6126	SPAC664.12c	succinate dehydrogenase assembly factor 1, mitochondrial
LOC115702820	75.5554	106.679	44.432	-1.25107	0.00455728	1.1138	0.926485	1.00229	2.54708	1.80451	3.47364	FRS9	protein FAR1-RELATED SEQUENCE 9-like
LOC115714791	5.88477	11.0128	0.756695	-3.87692	0.00455977	0.0585368	0.0552471	0.0457046	0.699822	0.915617	0.881269		uncharacterized protein LOC115699781
LOC115699696	1431.81	915.32	1948.3	1.27907	0.00457871	45.8884	58.2339	48.022	9.51212	29.7601	37.7045		uncharacterized protein LOC115699696
LOC115703577	406.405	260.478	552.332	1.13481	0.00460584	27.1361	25.2776	26.0014	7.04239	17.6772	14.7148	ERD2	ER lumen protein-retaining receptor-like
LOC115706385	16.5842	4.34556	28.8229	2.72021	0.0046341	0.838601	2.42719	2.44446	0.286448	0.0971643	0.561116	NQR	NADPH:quinone oxidoreductase-like
LOC115700539	567.691	845.001	290.381	-1.50014	0.00466305	11.2724	6.50035	6.5965	45.9147	8.13967	22.1973	LHT1	lysine histidine transporter 1-like
LOC115702821	21.8531	37.6612	6.04505	-2.64004	0.00476341	0.35193	0.0415191	0.618259	1.20212	2.90531	2.28121	At1g60420	uncharacterized protein LOC115702821
LOC115709955	1412.4	966.344	1858.45	1.02924	0.00480649	53.0898	60.9696	50.073	17.385	33.4976	41.0641	P58IPK	dnaJ protein P58IPK homolog
LOC115716319	3300.38	2068.65	4532.12	1.13217	0.00481332	191.038	339.338	179.131	109.518	132.188	115.386		uncharacterized protein LOC115716319 isoform X1
LOC115705307	655.657	395.035	916.278	1.26594	0.00484771	20.5666	37.9511	21.8585	7.62118	15.3808	15.0124	psi1	dnaJ homolog subfamily B member 4
LOC115705632	1455.45	2162.82	748.069	-1.55956	0.00490149	36.0837	22.6945	22.7161	43.0573	156.833	48.5677	ERF5	ethylene-responsive transcription factor 5
LOC115718550	90.8272	137.822	43.8327	-1.53985	0.00490429	1.27091	1.15665	1.16951	1.58917	5.3248	5.12505	At1g51440	phospholipase A1-Igamma3, chloroplastic
LOC115696655	93.4053	50.6423	136.168	1.44346	0.00494793	3.81725	6.52313	3.52235	1.48169	2.01038	2.17684	TPK1	thiamine pyrophosphokinase 1-like isoform X2
LOC115716911	5.74231	10.9324	0.552267	-4.48888	0.00497402	0.0429925	0.0405764	0	0.660839	0.448318	0.719167		uncharacterized protein LOC115716911
LOC115713017	6692.47	4442.45	8942.5	1.06812	0.00497677	219.966	263.39	224.504	68.6449	164.247	145.629	At4g26910	dihydrolipoyllysine-residue succinyltransferase component of 2-oxoglutarate dehydrogenase complex 1, mitochondrial-like
LOC115704979	458.27	292.565	623.974	1.21303	0.00497706	10.3328	14.4313	12.4339	10.577	4.67085	3.88132	RECQL3	ATP-dependent DNA helicase Q-like 3
LOC115705819	51.3226	21.9067	80.7385	1.89515	0.0049884	1.66198	1.78248	2.06444	0.225788	0.984705	0.379106	ENGASE1	cytosolic endo-beta-N-acetylglucosaminidase 1-like isoform X1
LOC115724810	55.1676	88.0966	22.2386	-2.0536	0.00503248	0.915994	0.353666	2.2106	6.54212	4.55883	3.2038		probable basic-leucine zipper transcription factor E
LOC115702180	1714.49	1013.56	2415.43	1.52689	0.00506104	40.425	62.784	39.7347	45.9135	9.18171	11.6898		uncharacterized protein LOC115702180
LOC115718909	89.7634	63.8586	115.668	3.44483	0.00506155	2.16119	4.28552	2.42035	0.0372837	0.0379403	5.29498	AGD14	probable ADP-ribosylation factor GTPase-activating protein AGD14
LOC115723111	1826.49	1113.85	2539.13	1.61131	0.00506326	49.8246	97.052	54.3716	61.586	28.943	8.11559		uncharacterized protein LOC115723111
LOC115707601	96.848	140.87	52.8263	-1.49318	0.00507796	0.448653	1.28544	1.26359	3.2292	2.7848	2.76075	MSL10	mechanosensitive ion channel protein 10-like
LOC115706938	23.675	41.5683	5.78168	-3.18601	0.0050909	0.343662	0.294863	0	2.98805	0.597275	1.51556	SRG1	protein SRG1-like
LOC115700838	404.988	270.697	539.278	1.12371	0.00510514	13.9465	16.0064	14.2219	5.06789	5.59352	13.2492	COL12	zinc finger protein CONSTANS-LIKE 12
LOC115714911	3236.89	1605.64	4868.14	2.19256	0.00510701	32.2662	59.344	33.2017	38.7967	1.87517	5.76813	CALS5	callose synthase 5
LOC115697953	15.391	3.00034	27.7816	3.50609	0.00516087	1.10155	0.405714	1.27962	0.275315	0	0.0449424	HIPP41	uncharacterized protein LOC115697953
LOC115706921	5.49527	10.5271	0.463439	-4.44842	0.00516131	0.0338657	0	0.0264419	0.462713	0.412004	0.509848		polygalacturonase-like
LOC115699089	487.923	662.584	313.262	-1.02878	0.00520042	9.67211	8.41856	12.5864	34.5521	18.2107	16.8085		RNA polymerase II subunit 5-mediating protein homolog isoform X1
LOC115709693	115.465	160.762	70.1673	-1.19492	0.0052135	2.34057	1.10452	1.97433	3.56915	5.41169	4.02012	CRPK1	putative serine/threonine-protein kinase
LOC115722973	1529.73	924.685	2134.77	1.41778	0.00521474	51.8199	92.6307	69.6888	9.91425	43.1606	47.6046		pirin-like protein
LOC115702651	844.174	1367	321.353	-1.72992	0.00522038	23.9506	11.3765	27.1297	167.559	93.8167	19.3745	STR15	thiosulfate sulfurtransferase 16, chloroplastic-like
LOC115709151	688.224	924.395	452.054	-1.02972	0.00523937	16.3613	11.8288	15.047	41.6014	18.2278	34.781		uncharacterized protein LOC115709151
LOC115719764	255.51	144.177	366.844	2.056	0.00532216	6.79106	13.6748	6.60325	1.11662	1.02632	9.59595		rhoGEF domain-containing protein gxcI
LOC115723157	140.422	68.8842	211.961	5.80866	0.00532306	1.82587	4.84595	2.36327	3.34861	0.0212974	0	PATROL1	LOW QUALITY PROTEIN: protein unc-13 homolog
LOC115707589	2863.04	4212.87	1513.21	-1.46959	0.00535075	45.7467	31.8534	45.1024	57.9445	220.097	81.1605	At5g10770	aspartyl protease family protein At5g10770-like
LOC115709992	1075.74	763.289	1388.2	1.04247	0.00537251	23.6533	25.3316	25.8624	7.63996	11.6228	24.8511	F8H	uncharacterized protein LOC115709992
LOC115702613	6.4714	0.434305	12.5085	4.7588	0.00537343	0.68936	0.497533	0.664887	0	0	0.067832	RKD5	protein RKD5

## Sheet: Table S2
Table S2 Genes of top 10 terms after GO enrichment analysis
Gene_id	BaseMean_DESeq2	BaseMean_control_CF	BaseMean_case_XF	log2FoldChange	p-value	Expression_XF-1	Expression_XF-2	Expression_XF-3	Expression_CF-1	Expression_CF-2	Expression_CF-3	Gene_symbol	Description	GO_id	GO_term
LOC115718471	20.2959	40.5918	0	-8.15097	2.2e-08	0	0	0	1.23643	2.25153	2.48575	FLA11	fasciclin-like arabinogalactan protein 12	GO:0031225,GO:0005886,GO:0009834	anchored component of membrane|plasma membrane|plant-type secondary cell wall biogenesis
LOC115716855	14.6441	29.2883	0	-7.72296	1.13e-06	0	0	0	0.419555	0.975871	0.58704	LRK10	rust resistance kinase Lr10-like	GO:0016021,GO:0005886,GO:0005524,GO:0004674	integral component of membrane|plasma membrane|ATP binding|protein serine/threonine kinase activity
LOC115716251	27.5595	54.3623	0.756695	-6.1899	3.46e-08	0.0294864	0.0278293	0.0230225	2.66906	0.973682	2.61417	PME68	probable pectinesterase 68	GO:0005618,GO:0005576,GO:0045330,GO:0030599,GO:0042545,GO:0045490	cell wall|extracellular region|aspartyl esterase activity|pectinesterase activity|cell wall modification|pectin catabolic process
LOC115705668	72.5695	140.498	4.64083	-4.94494	0.000132763	0.0125076	0.0118047	0.195314	5.83171	0.282591	0.857816	At5g13980	probable alpha-mannosidase At5g13980	GO:0048046,GO:0005618,GO:0009505,GO:0005774,GO:0005773,GO:0004559,GO:0030246,GO:0046872,GO:0006013,GO:0006517	apoplast|cell wall|plant-type cell wall|vacuolar membrane|vacuole|alpha-mannosidase activity|carbohydrate binding|metal ion binding|mannose metabolic process|protein deglycosylation
LOC115706921	5.49527	10.5271	0.463439	-4.44842	0.00516131	0.0338657	0	0.0264419	0.462713	0.412004	0.509848		polygalacturonase-like	GO:0005618,GO:0005576,GO:0004650,GO:0005975,GO:0071555,GO:0009835	cell wall|extracellular region|polygalacturonase activity|carbohydrate metabolic process|cell wall organization|fruit ripening
LOC115710511	35.4556	61.682	9.22914	-2.7136	5e-05	0.496895	0.165519	0.342325	2.04673	1.62558	3.32477	PME53	putative pectinesterase 63	GO:0005618,GO:0005737,GO:0005576,GO:0045330,GO:0030599,GO:0042545,GO:0045490	cell wall|cytoplasm|extracellular region|aspartyl esterase activity|pectinesterase activity|cell wall modification|pectin catabolic process
LOC115702821	21.8531	37.6612	6.04505	-2.64004	0.00476341	0.35193	0.0415191	0.618259	1.20212	2.90531	2.28121	At1g60420	uncharacterized protein LOC115702821	GO:0005829,GO:0047134,GO:0045454,GO:0009860,GO:0010183,GO:0080092,GO:0046686	cytosol|protein-disulfide reductase activity|cell redox homeostasis|pollen tube growth|pollen tube guidance|regulation of pollen tube growth|response to cadmium ion
LOC115724183	9603.14	16368.8	2837.43	-2.53612	2.93e-07	68.1702	23.9082	83.8521	280.139	514.854	253.913	BXL1	putative beta-D-xylosidase	GO:0048046,GO:0009505,GO:0046556,GO:0009044,GO:0031222,GO:0010214,GO:0045493	apoplast|plant-type cell wall|alpha-L-arabinofuranosidase activity|xylan 1,4-beta-xylosidase activity|arabinan catabolic process|seed coat development|xylan catabolic process
LOC115709902	840.742	1401.36	280.119	-2.43396	3.23e-10	14.2536	5.80537	5.43914	49.8686	34.7328	50.0829	BGLU44	beta-glucosidase 44-like isoform X1	GO:0005618,GO:0022626,GO:0005576,GO:0009505,GO:0080081,GO:0047668,GO:0080083,GO:0008422,GO:0004567,GO:0080079,GO:0080082,GO:0046872,GO:0102483,GO:0005975	cell wall|cytosolic ribosome|extracellular region|plant-type cell wall|4-methylumbelliferyl-beta-D-glucopyranoside beta-glucosidase activity|amygdalin beta-glucosidase activity|beta-gentiobiose beta-glucosidase activity|beta-glucosidase activity|beta-mannosidase activity|cellobiose glucosidase activity|esculin beta-glucosidase activity|metal ion binding|scopolin beta-glucosidase activity|carbohyd…
LOC115715229	1749.01	2943.75	554.277	-2.42236	3.06e-12	31.3312	15.6983	22.2366	102.846	167.134	116.517	PER17	peroxidase 17	GO:0005829,GO:0005576,GO:0009505,GO:0005773,GO:0020037,GO:0046872,GO:0004601,GO:0042744,GO:0009809,GO:0006979,GO:0010228	cytosol|extracellular region|plant-type cell wall|vacuole|heme binding|metal ion binding|peroxidase activity|hydrogen peroxide catabolic process|lignin biosynthetic process|response to oxidative stress|vegetative to reproductive phase transition of meristem
LOC115708827	43.8735	73.481	14.2659	-2.38137	0.000180057	0.865061	0.197073	0.535683	2.49635	2.95506	3.0438	AGAL2	alpha-galactosidase-like	GO:0048046,GO:0009505,GO:0004557,GO:0052692,GO:0005975,GO:0071555,GO:0009965,GO:0009911,GO:0009620	apoplast|plant-type cell wall|alpha-galactosidase activity|raffinose alpha-galactosidase activity|carbohydrate metabolic process|cell wall organization|leaf morphogenesis|positive regulation of flower development|response to fungus
LOC115713017	6692.47	4442.45	8942.5	1.06812	0.00497677	219.966	263.39	224.504	68.6449	164.247	145.629	At4g26910	dihydrolipoyllysine-residue succinyltransferase component of 2-oxoglutarate dehydrogenase complex 1, mitochondrial-like	GO:0016020,GO:0005739,GO:0045252,GO:0004149,GO:0008270,GO:0033512,GO:0006099	membrane|mitochondrion|oxoglutarate dehydrogenase complex|dihydrolipoyllysine-residue succinyltransferase activity|zinc ion binding|L-lysine catabolic process to acetyl-CoA via saccharopine|tricarboxylic acid cycle
LOC115709779	1681.63	1036.19	2327.06	1.16672	2.31e-05	69.9804	86.2999	73.8088	36.0821	40.5093	34.4163	IDH5	Isocitrate dehydrogenase NAD-dependent	GO:0009507,GO:0005739,GO:0005524,GO:0004449,GO:0000287,GO:0051287,GO:0008270,GO:0006102,GO:0006099	chloroplast|mitochondrion|ATP binding|isocitrate dehydrogenase (NAD+) activity|magnesium ion binding|NAD binding|zinc ion binding|isocitrate metabolic process|tricarboxylic acid cycle
LOC115724911	5146.82	3047.61	7246.04	1.28366	0.00432706	203.063	226.105	198.543	46.9363	147.608	88.552	CIT	citrate synthase, mitochondrial	GO:0005759,GO:0004108,GO:0006099	mitochondrial matrix|citrate (Si)-synthase activity|tricarboxylic acid cycle
LOC115724095	761.461	432.318	1090.6	1.33697	0.00296375	37.6201	79.076	41.7119	23.3061	27.1767	19.0802	SDHAF2	succinate dehydrogenase assembly factor 2, mitochondrial	GO:0005739,GO:0006121,GO:0034553,GO:0018293,GO:0006099	mitochondrion|mitochondrial electron transport, succinate to ubiquinone|mitochondrial respiratory chain complex II assembly|protein-FAD linkage|tricarboxylic acid cycle
LOC115702598	3860.54	2178.91	5542.16	1.36537	7.45e-07	154.986	187.262	157.631	59.2811	68.7742	84.6073	IDH2	hypothetical protein FNV43_RR21938	GO:0005739,GO:0004449,GO:0046872,GO:0006099	mitochondrion|isocitrate dehydrogenase (NAD+) activity|metal ion binding|tricarboxylic acid cycle
LOC115723265	3655.36	2145.37	5165.36	1.36828	0.00069817	152.381	152.177	151.357	30.6717	86.5343	85.0072	At3g47520	malate dehydrogenase, chloroplastic	GO:0048046,GO:0009507,GO:0009941,GO:0009570,GO:0016020,GO:0005739,GO:0009536,GO:0009532,GO:0010319,GO:0005774,GO:0030060,GO:0008746,GO:0005975,GO:0009793,GO:0006108,GO:0009409,GO:0009735,GO:0006099	apoplast|chloroplast|chloroplast envelope|chloroplast stroma|membrane|mitochondrion|plastid|plastid stroma|stromule|vacuolar membrane|L-malate dehydrogenase activity|NAD(P)+ transhydrogenase activity|carbohydrate metabolic process|embryo development ending in seed dormancy|malate metabolic process|response to cold|response to cytokinin|tricarboxylic acid cycle
LOC115697730	11550.9	6007.26	17094.5	1.51079	2.46e-08	235.598	293.425	260.975	101.657	84.0313	115.384	PPC1	phosphoenolpyruvate carboxylase	GO:0005737,GO:0008964,GO:0015977,GO:0015979,GO:0006099	cytoplasm|phosphoenolpyruvate carboxylase activity|carbon fixation|photosynthesis|tricarboxylic acid cycle
LOC115698734	3829.62	1910.69	5748.54	1.5965	8.76e-06	188.745	310.373	194.325	73.9147	87.1395	91.6925	SDH2-2	Succinate dehydrogenase/fumarate reductase iron-sulfur protein	GO:0005749,GO:0005739,GO:0045273,GO:0045281,GO:0051537,GO:0051538,GO:0051539,GO:0009055,GO:0008177,GO:0000104,GO:0008270,GO:0009060,GO:0006121,GO:0022904,GO:0006099	mitochondrial respiratory chain complex II, succinate dehydrogenase complex (ubiquinone)|mitochondrion|respiratory chain complex II|succinate dehydrogenase complex|2 iron, 2 sulfur cluster binding|3 iron, 4 sulfur cluster binding|4 iron, 4 sulfur cluster binding|electron transfer activity|succinate dehydrogenase (ubiquinone) activity|succinate dehydrogenase activity|zinc ion binding|aerobic respi…
LOC115709946	3617.43	1874.12	5360.75	1.64579	0.00116008	124.517	168.775	126.88	18.1445	76.7614	63.5796	FUM1	fumarate hydratase 1, mitochondrial	GO:0005739,GO:0045239,GO:0004333,GO:0006106,GO:0006108,GO:0048868,GO:0006979,GO:0009651,GO:0006099	mitochondrion|tricarboxylic acid cycle enzyme complex|fumarate hydratase activity|fumarate metabolic process|malate metabolic process|pollen tube development|response to oxidative stress|response to salt stress|tricarboxylic acid cycle
LOC115719514	2637.25	1019.18	4255.33	2.06432	9.03e-07	95.0984	140.419	93.3713	20.8371	41.2722	23.6522	PAE10	pectin acetylesterase 10-like	GO:0005576,GO:0009505,GO:0052793,GO:0071555	extracellular region|plant-type cell wall|pectin acetylesterase activity|cell wall organization
LOC115715240	927.06	335.341	1518.78	2.25537	0.000133818	16.424	30.6253	17.564	1.79704	8.74408	5.0375	XI-E	myosin-9	GO:0005737,GO:0016459,GO:0003779,GO:0005524,GO:0005516,GO:0000146,GO:0003774,GO:0007015,GO:0030048,GO:0051640,GO:0009860	cytoplasm|myosin complex|actin binding|ATP binding|calmodulin binding|microfilament motor activity|motor activity|actin filament organization|actin filament-based movement|organelle localization|pollen tube growth
LOC115699459	2373.62	609.149	4138.09	2.77366	8.5e-22	54.9539	68.6866	56.6611	7.96865	10.4379	10.3317	PPC4	LOW QUALITY PROTEIN: phosphoenolpyruvate carboxylase 4	GO:0005829,GO:0008964,GO:0015977,GO:0015979,GO:0006099	cytosol|phosphoenolpyruvate carboxylase activity|carbon fixation|photosynthesis|tricarboxylic acid cycle
LOC115722476	648.514	109.425	1187.6	3.45605	3.95e-17	25.6523	43.7095	27.1064	2.43615	3.79854	3.50211	HMGB15	LOW QUALITY PROTEIN: high mobility group B protein 15	GO:0005634,GO:0090406,GO:0003700,GO:0000400,GO:0043565,GO:0008134,GO:0044212,GO:0019760,GO:0009846,GO:0009860,GO:0006355	nucleus|pollen tube|DNA-binding transcription factor activity|four-way junction DNA binding|sequence-specific DNA binding|transcription factor binding|transcription regulatory region DNA binding|glucosinolate metabolic process|pollen germination|pollen tube growth|regulation of transcription, DNA-templated
LOC115700870	71.1032	34.7378	107.469	3.84672	0.00315793	1.67578	3.64849	1.82882	0.0325234	0	2.51652	CNGC18	cyclic nucleotide-gated ion channel 18	GO:0016324,GO:0030659,GO:0016021,GO:0005262,GO:0005516,GO:0030552,GO:0030553,GO:0006874,GO:0009860	apical plasma membrane|cytoplasmic vesicle membrane|integral component of membrane|calcium channel activity|calmodulin binding|cAMP binding|cGMP binding|cellular calcium ion homeostasis|pollen tube growth
LOC115713894	6.31848	0	12.637	5.70555	0.00284234	1.01518	0.383253	0.9908	0	0	0		polygalacturonase-like	GO:0005618,GO:0005576,GO:0004650,GO:0005975,GO:0071555,GO:0009835	cell wall|extracellular region|polygalacturonase activity|carbohydrate metabolic process|cell wall organization|fruit ripening
LOC115704862	19.2169	0.456711	37.9771	6.32739	8.43e-06	1.50057	1.61385	1.66207	0	0.0606498	0	plaa2	exopolygalacturonase	GO:0005618,GO:0005576,GO:0047911,GO:0019863,GO:0004650,GO:0071555,GO:0045490	cell wall|extracellular region|galacturan 1,4-alpha-galacturonidase activity|IgE binding|polygalacturonase activity|cell wall organization|pectin catabolic process
LOC115714906	21.4553	0.427672	42.4829	6.51522	1.75e-05	0.708152	1.93823	0.829372	0.0403149	0	0	plaa2	exopolygalacturonase-like	GO:0005618,GO:0005576,GO:0047911,GO:0019863,GO:0004650,GO:0071555,GO:0045490	cell wall|extracellular region|galacturan 1,4-alpha-galacturonidase activity|IgE binding|polygalacturonase activity|cell wall organization|pectin catabolic process
LOC115722684	1054.82	939.424	1170.22	7.30755	0.00444377	10.318	27.2348	11.6629	0	0.0210721	43.8489	PME13	uncharacterized protein LOC115722684	GO:0005618,GO:0016021,GO:0045330,GO:0030599,GO:0046910,GO:0042545,GO:0045490	cell wall|integral component of membrane|aspartyl esterase activity|pectinesterase activity|pectinesterase inhibitor activity|cell wall modification|pectin catabolic process
LOC115717555	70.093	0.434305	139.752	8.21661	1.75e-09	3.47795	7.78505	3.74888	0	0	0.0514852	GSVIVT00026920001	probable polygalacturonase	GO:0016021,GO:0004650,GO:0005975	integral component of membrane|polygalacturonase activity|carbohydrate metabolic process
LOC115706325	70.9154	0.434305	141.397	8.23403	2.38e-09	4.17562	10.3496	4.66187	0	0	0.0652792	PPME1	pectinesterase PPME1-like	GO:0005783,GO:0005576,GO:0005794,GO:0009505,GO:0090406,GO:0045330,GO:0030599,GO:0042545,GO:0050829,GO:0045490,GO:0009860	endoplasmic reticulum|extracellular region|Golgi apparatus|plant-type cell wall|pollen tube|aspartyl esterase activity|pectinesterase activity|cell wall modification|defense response to Gram-negative bacterium|pectin catabolic process|pollen tube growth
LOC115722024	38.0161	0	76.0323	8.2916	9.64e-10	2.35637	2.90422	2.27272	0	0	0	HIR4	radial spoke head 1 homolog isoform X1	GO:0005794,GO:0005886,GO:0009506,GO:0005774,GO:0005773	Golgi apparatus|plasma membrane|plasmodesma|vacuolar membrane|vacuole
LOC115706484	42.4122	0	84.8244	8.44648	1.14e-08	2.07937	6.65076	2.52551	0	0	0	PME63	putative pectinesterase 63	GO:0005618,GO:0005576,GO:0045330,GO:0030599,GO:0042545,GO:0045490	cell wall|extracellular region|aspartyl esterase activity|pectinesterase activity|cell wall modification|pectin catabolic process
LOC115697038	51.9825	0	103.965	8.73076	3.52e-11	3.60339	1.75908	2.57093	0	0	0	At3g47200	UPF0481 protein At3g47200-like isoform X1	GO:0016021,GO:0005886	integral component of membrane|plasma membrane
LOC115700129	58.4381	0	116.876	8.90742	7.15e-10	2.63948	8.719	3.40615	0	0	0	G9	exopolygalacturonase-like	GO:0005618,GO:0005576,GO:0004650,GO:0005975,GO:0071555	cell wall|extracellular region|polygalacturonase activity|carbohydrate metabolic process|cell wall organization
LOC115717554	87.6982	0	175.396	9.49724	3.63e-12	4.51644	10.413	4.78578	0	0	0	GSVIVT00026920001	probable polygalacturonase	GO:0016021,GO:0004650,GO:0005975	integral component of membrane|polygalacturonase activity|carbohydrate metabolic process
LOC115710527	176.548	0	353.096	10.5026	3.8e-15	13.3882	34.5612	17.1054	0	0	0	RABA4D	ras-related protein RABA4d-like isoform X1	GO:0045177,GO:0030659,GO:0005768,GO:0070382,GO:0090404,GO:0005525,GO:0003924,GO:0019900,GO:0006886,GO:0048868,GO:0009860,GO:0032482,GO:0080092	apical part of cell|cytoplasmic vesicle membrane|endosome|exocytic vesicle|pollen tube tip|GTP binding|GTPase activity|kinase binding|intracellular protein transport|pollen tube development|pollen tube growth|Rab protein signal transduction|regulation of pollen tube growth
LOC115704190	235.51	0	471.02	10.9232	3.42e-16	31.7297	7.4503	29.0434	0	0	0	At2g40250	GDSL esterase/lipase At2g40250-like	GO:0005576,GO:0016788,GO:0016042	extracellular region|hydrolase activity, acting on ester bonds|lipid catabolic process
LOC115723051	252.844	0	505.689	10.9458	1.7e-18	8.62184	7.11146	18.6132	0	0	0	BXL1	beta-D-xylosidase 1-like	GO:0048046,GO:0009505,GO:0046556,GO:0009044,GO:0031222,GO:0010214,GO:0045493	apoplast|plant-type cell wall|alpha-L-arabinofuranosidase activity|xylan 1,4-beta-xylosidase activity|arabinan catabolic process|seed coat development|xylan catabolic process
LOC115710404	498.809	0	997.617	12.0065	5.96e-21	124.318	46.0242	128.001	0	0	0	BCA4	beta carbonic anhydrase 4-like	GO:0009941,GO:0005737,GO:0005886,GO:0004089,GO:0008270,GO:0015976,GO:2000122,GO:0010119,GO:0010037	chloroplast envelope|cytoplasm|plasma membrane|carbonate dehydratase activity|zinc ion binding|carbon utilization|negative regulation of stomatal complex development|regulation of stomatal movement|response to carbon dioxide
LOC115703883	723.535	0	1447.07	12.4827	1.07e-10	11.5032	70.3234	35.9817	0	0	0	SFH3	phosphatidylinositol/phosphatidylcholine transfer protein SFH3-like	GO:0000139,GO:0005886,GO:0009908,GO:0015031	Golgi membrane|plasma membrane|flower development|protein transport
LOC115703734	1058.91	0	2117.82	13.0925	1.52e-23	134.303	35.1232	136.107	0	0	0	At2g40250	GDSL esterase/lipase At2g40250-like	GO:0005576,GO:0016788,GO:0016042	extracellular region|hydrolase activity, acting on ester bonds|lipid catabolic process
LOC115723504	1440.79	0	2881.57	13.5109	2.84e-10	31.5961	226.571	75.7961	0	0	0	plaa2	exopolygalacturonase-like	GO:0005618,GO:0005576,GO:0047911,GO:0019863,GO:0004650,GO:0071555,GO:0045490	cell wall|extracellular region|galacturan 1,4-alpha-galacturonidase activity|IgE binding|polygalacturonase activity|cell wall organization|pectin catabolic process
LOC115707953	1559.62	0	3119.23	13.6504	7.16e-26	45.8056	105.611	49.4843	0	0	0	CNGC8	putative cyclic nucleotide-gated ion channel 7	GO:0016021,GO:0005886,GO:0005516,GO:0030552,GO:0030553,GO:0005216,GO:0009860	integral component of membrane|plasma membrane|calmodulin binding|cAMP binding|cGMP binding|ion channel activity|pollen tube growth
LOC115717125	1787.04	0	3574.08	13.6669	1.44e-09	82.3215	11.4099	243.194	0	0	0	HTH	protein HOTHEAD	GO:0005576,GO:0050660,GO:0046593,GO:0016614,GO:0007267,GO:0009553,GO:0010430	extracellular region|flavin adenine dinucleotide binding|mandelonitrile lyase activity|oxidoreductase activity, acting on CH-OH group of donors|cell-cell signaling|embryo sac development|fatty acid omega-oxidation
LOC115709528	1755.65	0	3511.3	13.8208	7.79e-26	56.7751	151.093	63.586	0	0	0	PRK2	pollen receptor-like kinase 2	GO:0016021,GO:0005886,GO:0090406,GO:0005524,GO:0004674,GO:0009846,GO:0009860,GO:0080092	integral component of membrane|plasma membrane|pollen tube|ATP binding|protein serine/threonine kinase activity|pollen germination|pollen tube growth|regulation of pollen tube growth
LOC115696442	2276.46	0	4552.91	14.1944	5.28e-14	215.315	791.115	263.708	0	0	0	LLG3	GPI-anchored protein LLG3-like	GO:0031225,GO:0005886,GO:0090406	anchored component of membrane|plasma membrane|pollen tube
LOC115721982	3871.48	0	7742.96	14.9544	3.48e-12	325.825	1970.84	534.702	0	0	0	SPH5	S-protein homolog 5-like	GO:0005576,GO:0060320	extracellular region|rejection of self pollen
LOC115713822	5420.8	0	10841.6	15.4484	6.18e-19	517.755	1424.13	517.757	0	0	0		pectinesterase inhibitor-like	GO:0005576,GO:0004857	extracellular region|enzyme inhibitor activity
LOC115707342	6477.76	0	12955.5	15.7037	4.82e-20	319.173	919.152	372.98	0	0	0	PME63	putative pectinesterase 63	GO:0005618,GO:0005576,GO:0045330,GO:0030599,GO:0042545,GO:0045490	cell wall|extracellular region|aspartyl esterase activity|pectinesterase activity|cell wall modification|pectin catabolic process
LOC115723392	7487.78	0	14975.6	15.9027	2.23e-15	164.718	828.305	278.314	0	0	0	PME21	probable pectinesterase/pectinesterase inhibitor 21	GO:0005618,GO:0016021,GO:0045330,GO:0030599,GO:0046910,GO:0042545,GO:0045490	cell wall|integral component of membrane|aspartyl esterase activity|pectinesterase activity|pectinesterase inhibitor activity|cell wall modification|pectin catabolic process
LOC115709579	7728.45	0	15456.9	15.959	6.53e-17	709.466	2604.35	815.127	0	0	0	CAR4	protein C2-DOMAIN ABA-RELATED 4-like	GO:0005829,GO:0005634,GO:0005886,GO:0005096,GO:0046872,GO:0005543,GO:0009738,GO:0006952,GO:0009789,GO:1902479,GO:0043547,GO:1901002,GO:0009651	cytosol|nucleus|plasma membrane|GTPase activator activity|metal ion binding|phospholipid binding|abscisic acid-activated signaling pathway|defense response|positive regulation of abscisic acid-activated signaling pathway|positive regulation of defense response to bacterium, incompatible interaction|positive regulation of GTPase activity|positive regulation of response to salt stress|response to s…
LOC115719332	8539.31	0	17078.6	16.1019	4.47e-18	269.928	952.327	327.655	0	0	0	GSVIVT00026920001	probable polygalacturonase	GO:0016021,GO:0004650,GO:0005975	integral component of membrane|polygalacturonase activity|carbohydrate metabolic process
LOC115712320	9079.77	0	18159.5	16.1878	1.04e-15	321.943	1496.83	447.78	0	0	0	G9	exopolygalacturonase-like	GO:0005618,GO:0005576,GO:0004650,GO:0005975,GO:0071555	cell wall|extracellular region|polygalacturonase activity|carbohydrate metabolic process|cell wall organization
LOC115717363	12154	0	24308	16.6129	4.82e-36	634.52	1820.91	679.064	0	0	0	PPME1	putative pectinesterase 63	GO:0005783,GO:0005576,GO:0005794,GO:0009505,GO:0090406,GO:0045330,GO:0030599,GO:0042545,GO:0050829,GO:0045490,GO:0009860	endoplasmic reticulum|extracellular region|Golgi apparatus|plant-type cell wall|pollen tube|aspartyl esterase activity|pectinesterase activity|cell wall modification|defense response to Gram-negative bacterium|pectin catabolic process|pollen tube growth
LOC115723340	16892.8	0	33785.5	17.083	4.17e-18	414.029	1809.47	579.116	0	0	0	PME28	pectinesterase-like	GO:0005618,GO:0016021,GO:0045330,GO:0030599,GO:0046910,GO:0042545,GO:0045490	cell wall|integral component of membrane|aspartyl esterase activity|pectinesterase activity|pectinesterase inhibitor activity|cell wall modification|pectin catabolic process
LOC115695476	30909.4	0	61818.8	17.9583	2.64e-41	1477.53	4685	1707.52	0	0	0	PPME1	putative pectinesterase 63	GO:0005783,GO:0005576,GO:0005794,GO:0009505,GO:0090406,GO:0045330,GO:0030599,GO:0042545,GO:0050829,GO:0045490,GO:0009860	endoplasmic reticulum|extracellular region|Golgi apparatus|plant-type cell wall|pollen tube|aspartyl esterase activity|pectinesterase activity|cell wall modification|defense response to Gram-negative bacterium|pectin catabolic process|pollen tube growth

## Sheet: Table S3
Table S3 The differentially expressed genes (DEGs) related to flower organs of male and female Cannabis sativa L. flowers
Gene_id	BaseMean_control_CF	BaseMean_case_ZXF	log2FoldChange	Description
LOC115695476	0	61818.8	17.9583	putative pectinesterase 63
LOC115717363	0	24308	16.6129	putative pectinesterase 63
LOC115721982	0	7742.96	14.9544	S-protein homolog 5-like
LOC115718129	0	6323.15	14.6702	protein RALF-like 4
LOC115696442	0	4552.91	14.1944	GPI-anchored protein LLG3-like
LOC115709528	0	3511.3	13.8208	pollen receptor-like kinase 2
LOC115707953	0	3119.23	13.6504	putative cyclic nucleotide-gated ion channel 7
LOC115710527	0	353.096	10.5026	ras-related protein RABA4d-like isoform X1
LOC115707627	0	121.744	8.95786	zinc finger protein ZAT3-like
LOC115698006	0	73.6346	8.24397	protein RALF-like 4
LOC115706325	0.434305	141.397	8.23403	pectinesterase PPME1-like
LOC115708196	0	50.7434	7.70753	probable aquaporin TIP5-1
LOC115716528	0	50.4844	7.70001	ARF guanine-nucleotide exchange factor GNL2
LOC115707143	0	28.7094	6.88455	protein DMP8-like
LOC115695248	0.427672	48.1825	6.68562	spermidine hydroxycinnamoyl transferase-like
LOC115717622	0.456711	21.058	5.47744	transcription factor DUO1
LOC115699693	430.23	6426.56	3.95248	UDP-arabinose 4-epimerase 1-like
LOC115700870	34.7378	107.469	3.84672	cyclic nucleotide-gated ion channel 18
LOC115701011	38.4397	396.661	3.61548	protein ECERIFERUM 26-like
LOC115696984	92.0965	970.639	3.57074	polygalacturonase QRT3
LOC115722476	109.425	1187.6	3.45605	LOW QUALITY PROTEIN: high mobility group B protein 15
LOC115722086	87.554	662.336	3.07276	GPI-anchored protein LLG3
LOC115699965	102.612	801.091	2.96355	protein JINGUBANG-like
LOC115712351	111.93	763.783	2.81159	protein JINGUBANG-like
LOC115704996	6.89581	47.1774	2.76452	uncharacterized protein LOC115704996 isoform X1
LOC115707656	40.4699	212.684	2.59439	pollen receptor-like kinase 3 isoform X1
LOC115705045	20.3507	114.334	2.53917	transcription factor bHLH110-like isoform X1
LOC115698879	17.4267	94.0226	2.46533	protein GAMETE EXPRESSED 1
LOC115715240	335.341	1518.78	2.25537	myosin-9
LOC115714911	1605.64	4868.14	2.19256	callose synthase 5
LOC115698684	1047.39	4033.31	2.08481	fimbrin-5-like
LOC115702611	1520.95	6257.93	2.05185	phosphoinositide phosphatase SAC7-like
LOC115700786	689.777	2390.68	1.97865	UDP-galactose/UDP-glucose transporter 3
LOC115701208	340.737	1341.78	1.97677	agamous-like MADS-box protein AGL30 isoform X1
LOC115722309	281.244	973.19	1.79279	DExH-box ATP-dependent RNA helicase DExH16, mitochondrial isoform X1
LOC115704661	124.122	407.07	1.74651	probable phospholipase A2 homolog 1 isoform X1
LOC115709946	1874.12	5360.74	1.64579	fumarate hydratase 1, mitochondrial
LOC115714277	164.078	484.964	1.64482	purple acid phosphatase 15
LOC115699135	2104.79	5870.03	1.51729	acetyl-CoA acetyltransferase, cytosolic 1
LOC115708058	272.803	687.531	1.33447	BTB/POZ and TAZ domain-containing protein 3
LOC115709831	2137.7	4905.67	1.23827	plant intracellular Ras-group-related LRR protein 9-like
LOC115699766	931.064	2043.68	1.13838	sucrose transport protein SUC3 isoform X1
LOC115705581	3346.34	6939.91	1.0536	cytochrome P450 90A1
LOC115710059	599.963	1220.97	1.03441	lipid phosphate phosphatase gamma
LOC115714054	694.519	338.408	-1.04118	receptor protein kinase-like protein ZAR1
LOC115698930	1565.67	723.208	-1.11855	receptor-like kinase TMK3
LOC115699243	319.507	130.994	-1.29082	signal peptidase complex-like protein DTM1
LOC115709721	296.016	113.253	-1.38055	protein JINGUBANG
LOC115722415	143.419	50.1475	-1.48741	protein ECERIFERUM 26-like
LOC115724070	400.78	118.34	-1.75584	CRIB domain-containing protein RIC4-like
LOC115722643	114.221	31.4773	-1.98665	BTB/POZ domain-containing protein At1g03010-like isoform X2
LOC115702821	37.6612	6.04505	-2.64004	uncharacterized protein LOC115702821
LOC115717125	0	3574.08	13.6669	protein HOTHEAD
LOC115696371	0	220.889	9.83149	zinc finger BED domain-containing protein RICESLEEPER 4-like
LOC115723265	2145.37	5165.36	1.36828	malate dehydrogenase, chloroplastic
LOC115712612	245.372	609.317	1.31138	transcription initiation factor TFIID subunit 13-like
LOC115697744	284.567	669.646	1.29698	serine/threonine-protein kinase CTR1
LOC115697537	1076.76	2204.54	1.04033	Trehalose-phosphatase
LOC115709860	1347.78	638.816	-1.07551	alpha-N-acetylglucosaminidase
LOC115697031	4519.43	2105.82	-1.10263	AMP deaminase
LOC115714971	746.52	297.136	-1.25235	transcription initiation factor TFIID subunit 13
LOC115723320	520.316	202.656	-1.36299	serine/threonine-protein kinase-like protein ACR4
LOC115699514	117.198	37.4676	-1.61242	transcription factor MYB124-like isoform X1
LOC115697914	564.055	161.405	-1.76022	transcription termination factor MTEF1, chloroplastic
LOC115723252	779.755	226.107	-1.81441	NAC transcription factor 29-like
LOC115701120	224.41	46.6959	-2.24342	probable glutamate carboxypeptidase AMP1
LOC115716684	749.861	138.945	-2.43036	RNA polymerase sigma factor sigE, chloroplastic/mitochondrial
LOC115702452	10.9257	0.293256	-5.34816	transcription factor MYBS3-like
LOC115710053	11.4538	0	-6.34572	uncharacterized protein LOC115709447
LOC115711201	20.4182	0	-7.17905	transcription factor PRE3-like
LOC115719184	59.1311	0.204428	-7.77753	protein LIGHT-DEPENDENT SHORT HYPOCOTYLS 1-like
LOC115709438	3518.36	1242.13	-1.49308	ABC transporter B family member 1

## Sheet: Table S4
Table S4 The differentially expressed genes (DEGs) related to plant hormones of male and female Cannabis sativa L. flowers
Gene_id	BaseMean_control_CF	BaseMean_case_ZXF	log2FoldChange	Description	GO_id	GO_term	pathway	pathway_description
LOC115696586	0	182.651	9.55602	ervatamin-B-like	GO:0010282,GO:0008234,GO:0007568,GO:0010150,GO:0010623,GO:0009737,GO:0009723,GO:0009739	senescence-associated vacuole|cysteine-type peptidase activity|aging|leaf senescence|programmed cell death involved in cell development|response to abscisic acid|response to ethylene|response to gibberellin	0	0
LOC115694964	0	37.6477	7.27292	auxin response factor 18-like	GO:0005634,GO:0003677,GO:0009734,GO:0006355	nucleus|DNA binding|auxin-activated signaling pathway|regulation of transcription, DNA-templated	0	0
LOC115718857	0.456711	66.9779	7.1351	probable N-acetyltransferase HLS1	GO:0008080,GO:0016747,GO:0009734,GO:0009640,GO:0040008,GO:0009723,GO:0009826	N-acetyltransferase activity|transferase activity, transferring acyl groups other than amino-acyl groups|auxin-activated signaling pathway|photomorphogenesis|regulation of growth|response to ethylene|unidimensional cell growth	0	0
LOC115694956	0	24.3942	6.64235	auxin response factor 18-like	GO:0005634,GO:0003677,GO:0009734,GO:0006355	nucleus|DNA binding|auxin-activated signaling pathway|regulation of transcription, DNA-templated	0	0
LOC115702735	0.884383	23.1697	4.75342	transcription factor MYB73-like	GO:0005634,GO:0003700,GO:0043565,GO:0044212,GO:0019760,GO:1901001,GO:0010929,GO:0006355,GO:0009737,GO:0046686,GO:0010200,GO:0009723,GO:0009753,GO:0009751	nucleus|DNA-binding transcription factor activity|sequence-specific DNA binding|transcription regulatory region DNA binding|glucosinolate metabolic process|negative regulation of response to salt stress|positive regulation of auxin mediated signaling pathway|regulation of transcription, DNA-templated|response to abscisic acid|response to cadmium ion|response to chitin|response to ethylene|respons…	0	0
LOC115707249	1.31869	16.7554	3.66806	probable indole-3-acetic acid-amido synthetase GH3.6	GO:0016874,GO:0009733,GO:0009416	ligase activity|response to auxin|response to light stimulus	ko04075	Plant hormone signal transduction
LOC115715828	18.5778	154.841	3.02965	NAC domain-containing protein 71-like	GO:0005634,GO:0003700,GO:0043565,GO:0008283,GO:0071365	nucleus|DNA-binding transcription factor activity|sequence-specific DNA binding|cell proliferation|cellular response to auxin stimulus	0	0
LOC115705952	95.4385	452.571	3.0036	binding partner of ACD11 1-like	GO:0005737,GO:0016020,GO:0003723,GO:0009735	cytoplasm|membrane|RNA binding|response to cytokinin	0	0
LOC115706385	4.34556	28.8229	2.72021	NADPH:quinone oxidoreductase-like	GO:0009507,GO:0009570,GO:0005829,GO:0005886,GO:0010181,GO:0052873,GO:0003955,GO:0042742,GO:0009735,GO:0009651	chloroplast|chloroplast stroma|cytosol|plasma membrane|FMN binding|FMN reductase (NADPH) activity|NAD(P)H dehydrogenase (quinone) activity|defense response to bacterium|response to cytokinin|response to salt stress	0	0
LOC115698798	129.879	775.991	2.58413	2-oxoglutarate-dependent dioxygenase DAO-like	GO:0051213,GO:0046872,GO:0009852	dioxygenase activity|metal ion binding|auxin catabolic process	ko00380	Tryptophan metabolism
LOC115710210	25.5628	113.989	2.5333	cytokinin riboside 5'-monophosphate phosphoribohydrolase LOG1-like	GO:0005829,GO:0005634,GO:0016799,GO:0009691	cytosol|nucleus|hydrolase activity, hydrolyzing N-glycosyl compounds|cytokinin biosynthetic process	0	0
LOC115702596	344.217	1705.11	2.30795	protein PIN-LIKES 7	GO:0005789,GO:0016021,GO:0009734,GO:0009733,GO:0055085	endoplasmic reticulum membrane|integral component of membrane|auxin-activated signaling pathway|response to auxin|transmembrane transport	0	0
LOC115704739	91.9556	364.835	2.23116	two-component response regulator ORR4-like	GO:0005634,GO:0009736,GO:0000160	nucleus|cytokinin-activated signaling pathway|phosphorelay signal transduction system	ko04075	Plant hormone signal transduction
LOC115715982	15.027	69.1535	2.2141	ethylene-responsive transcription factor 5-like	GO:0005634,GO:0003677,GO:0003700,GO:0006952,GO:0009873	nucleus|DNA binding|DNA-binding transcription factor activity|defense response|ethylene-activated signaling pathway	0	0
LOC115725541	1460.23	5728.61	2.01058	protein SABRE isoform X1	GO:0005576,GO:0005794,GO:0016036,GO:0007275,GO:0010105,GO:0030307	extracellular region|Golgi apparatus|cellular response to phosphate starvation|multicellular organism development|negative regulation of ethylene-activated signaling pathway|positive regulation of cell growth	0	0
LOC115724468	166.111	565.655	1.76866	auxin-induced protein X10A-like	GO:0009734,GO:0040008	auxin-activated signaling pathway|regulation of growth	ko04075	Plant hormone signal transduction
LOC115702674	2156	6843.52	1.69495	rac-like GTP-binding protein ARAC1	GO:0005737,GO:0005634,GO:0009524,GO:0005886,GO:0005819,GO:0005525,GO:0003924,GO:0019901,GO:0009738,GO:0030036,GO:0031532,GO:0007015,GO:0009734,GO:0016477,GO:0000902,GO:0030838,GO:0007266	cytoplasm|nucleus|phragmoplast|plasma membrane|spindle|GTP binding|GTPase activity|protein kinase binding|abscisic acid-activated signaling pathway|actin cytoskeleton organization|actin cytoskeleton reorganization|actin filament organization|auxin-activated signaling pathway|cell migration|cell morphogenesis|positive regulation of actin filament polymerization|Rho protein signal transduction	ko04145,ko04933	Phagosome|AGE-RAGE signaling pathway in diabetic complications
LOC115711649	1919.56	5764.15	1.6065	protein PIN-LIKES 3-like	GO:0005789,GO:0016021,GO:0009734,GO:0055085	endoplasmic reticulum membrane|integral component of membrane|auxin-activated signaling pathway|transmembrane transport	0	0
LOC115716109	413.093	1252.52	1.59642	BOI-related E3 ubiquitin-protein ligase 1 isoform X1	GO:0005634,GO:0046872,GO:0004842,GO:0042742,GO:0050832,GO:2000117,GO:0043069,GO:0043161,GO:0043067,GO:0009739	nucleus|metal ion binding|ubiquitin-protein transferase activity|defense response to bacterium|defense response to fungus|negative regulation of cysteine-type endopeptidase activity|negative regulation of programmed cell death|proteasome-mediated ubiquitin-dependent protein catabolic process|regulation of programmed cell death|response to gibberellin	0	0
LOC115698498	175.074	414.783	1.40253	2-oxoglutarate-dependent dioxygenase DAO-like	GO:0051213,GO:0046872,GO:0009852	dioxygenase activity|metal ion binding|auxin catabolic process	ko00380	Tryptophan metabolism
LOC115723265	2145.37	5165.36	1.36828	malate dehydrogenase, chloroplastic	GO:0048046,GO:0009507,GO:0009941,GO:0009570,GO:0016020,GO:0005739,GO:0009536,GO:0009532,GO:0010319,GO:0005774,GO:0030060,GO:0008746,GO:0005975,GO:0009793,GO:0006108,GO:0009409,GO:0009735,GO:0006099	apoplast|chloroplast|chloroplast envelope|chloroplast stroma|membrane|mitochondrion|plastid|plastid stroma|stromule|vacuolar membrane|L-malate dehydrogenase activity|NAD(P)+ transhydrogenase activity|carbohydrate metabolic process|embryo development ending in seed dormancy|malate metabolic process|response to cold|response to cytokinin|tricarboxylic acid cycle	ko00020,ko00270,ko00620,ko00630,ko00710	Citrate cycle (TCA cycle)|Cysteine and methionine metabolism|Pyruvate metabolism|Glyoxylate and dicarboxylate metabolism|Carbon fixation in photosynthetic organisms
LOC115715670	54.8111	141.112	1.36723	transcription factor bHLH157	GO:0005634,GO:0003677,GO:0003700,GO:0046983,GO:0071365,GO:0007140,GO:0051321,GO:0090058,GO:0048364,GO:0048316	nucleus|DNA binding|DNA-binding transcription factor activity|protein dimerization activity|cellular response to auxin stimulus|male meiotic nuclear division|meiotic cell cycle|metaxylem development|root development|seed development	0	0
LOC115708058	272.803	687.531	1.33447	BTB/POZ and TAZ domain-containing protein 3	GO:0005634,GO:0005516,GO:0004402,GO:0003712,GO:0008270,GO:0009553,GO:0009555,GO:0016567,GO:0006355,GO:0009409,GO:0009723,GO:0042542,GO:0009751,GO:0009651	nucleus|calmodulin binding|histone acetyltransferase activity|transcription coregulator activity|zinc ion binding|embryo sac development|pollen development|protein ubiquitination|regulation of transcription, DNA-templated|response to cold|response to ethylene|response to hydrogen peroxide|response to salicylic acid|response to salt stress	0	0
LOC115715197	1316.38	3267.39	1.32423	LOW QUALITY PROTEIN: uncharacterized protein LOC115715197	GO:0005829,GO:0005769,GO:0005783,GO:0005768,GO:0005634,GO:0005886,GO:0005802,GO:0012510,GO:0005524,GO:0016301,GO:0004709,GO:0004712,GO:0009738,GO:0008219,GO:0002229,GO:0009873,GO:0000165,GO:0009788,GO:0046777,GO:1900424,GO:1900150,GO:2000031,GO:0009617,GO:0009723,GO:0009620,GO:0009414	cytosol|early endosome|endoplasmic reticulum|endosome|nucleus|plasma membrane|trans-Golgi network|trans-Golgi network transport vesicle membrane|ATP binding|kinase activity|MAP kinase kinase kinase activity|protein serine/threonine/tyrosine kinase activity|abscisic acid-activated signaling pathway|cell death|defense response to oomycetes|ethylene-activated signaling pathway|MAPK cascade|negative …	0	0
LOC115697744	284.566	669.646	1.29698	serine/threonine-protein kinase CTR1	GO:0005789,GO:0005524,GO:0004674,GO:0004712,GO:0071281,GO:0009873,GO:0009686,GO:0010105,GO:0046777,GO:2000069,GO:2000035,GO:0048510,GO:0009723,GO:0009750,GO:0001666,GO:0009744,GO:0010182	endoplasmic reticulum membrane|ATP binding|protein serine/threonine kinase activity|protein serine/threonine/tyrosine kinase activity|cellular response to iron ion|ethylene-activated signaling pathway|gibberellin biosynthetic process|negative regulation of ethylene-activated signaling pathway|protein autophosphorylation|regulation of post-embryonic root development|regulation of stem cell divisio…	0	0
LOC115698009	727.442	1730.34	1.27943	probable glutathione S-transferase	GO:0005737,GO:0004364,GO:0006749,GO:0009737,GO:0009733,GO:0009735,GO:0009739,GO:0009408,GO:0010038	cytoplasm|glutathione transferase activity|glutathione metabolic process|response to abscisic acid|response to auxin|response to cytokinin|response to gibberellin|response to heat|response to metal ion	ko00480	Glutathione metabolism
LOC115721785	1351.4	3048.04	1.17364	ethylene receptor 2-like	GO:0005783,GO:0005789,GO:0016021,GO:0005524,GO:0051740,GO:0038199,GO:0046872,GO:0000155,GO:0004674,GO:0010105	endoplasmic reticulum|endoplasmic reticulum membrane|integral component of membrane|ATP binding|ethylene binding|ethylene receptor activity|metal ion binding|phosphorelay sensor kinase activity|protein serine/threonine kinase activity|negative regulation of ethylene-activated signaling pathway	ko04016,ko04075	MAPK signaling pathway - plant|Plant hormone signal transduction
LOC115712497	787.399	1683.91	1.09703	F-box only protein 6	GO:0004842,GO:0010305,GO:0010928,GO:0031146,GO:0060776	ubiquitin-protein transferase activity|leaf vascular tissue pattern formation|regulation of auxin mediated signaling pathway|SCF-dependent proteasomal ubiquitin-dependent protein catabolic process|simple leaf morphogenesis	0	0
LOC115703149	1026.06	2096.93	1.03278	protein EARLY FLOWERING 3-like	GO:0005634,GO:0003700,GO:0007623,GO:0010031,GO:0048573,GO:0009585,GO:0009909,GO:2000028,GO:0010119,GO:0009737,GO:0009733,GO:0009409,GO:0009826	nucleus|DNA-binding transcription factor activity|circadian rhythm|circumnutation|photoperiodism, flowering|red, far-red light phototransduction|regulation of flower development|regulation of photoperiodism, flowering|regulation of stomatal movement|response to abscisic acid|response to auxin|response to cold|unidimensional cell growth	ko04712	Circadian rhythm - plant
LOC115699272	563.409	1136.76	1.01474	binding partner of ACD11 1-like	GO:0005737,GO:0016020,GO:0003723,GO:0009735	cytoplasm|membrane|RNA binding|response to cytokinin	0	0
LOC115706063	497.701	988.077	1.00165	auxin response factor 16-like	GO:0005634,GO:0003677,GO:0003700,GO:0035198,GO:0009734,GO:0051301,GO:0007389,GO:0009733,GO:0048829	nucleus|DNA binding|DNA-binding transcription factor activity|miRNA binding|auxin-activated signaling pathway|cell division|pattern specification process|response to auxin|root cap development	0	0
LOC115705334	294.164	137.519	-1.06283	auxin-induced protein IAA6-like	GO:0005634,GO:0009734,GO:0006355	nucleus|auxin-activated signaling pathway|regulation of transcription, DNA-templated	ko04075	Plant hormone signal transduction
LOC115705617	1955.76	927.391	-1.07479	auxin response factor 19-like isoform X1	GO:0005634,GO:0003677,GO:0003700,GO:0046983,GO:0043565,GO:0009734,GO:0048527,GO:0010311,GO:0048366,GO:0009733,GO:0009723	nucleus|DNA binding|DNA-binding transcription factor activity|protein dimerization activity|sequence-specific DNA binding|auxin-activated signaling pathway|lateral root development|lateral root formation|leaf development|response to auxin|response to ethylene	0	0
LOC115718922	685.735	323.42	-1.08371	ethylene-overproduction protein 1	GO:0005622,GO:0009873,GO:0016567	intracellular|ethylene-activated signaling pathway|protein ubiquitination	0	0
LOC115718979	4336.93	1986.45	-1.10119	auxin-responsive protein IAA16	GO:0005634,GO:0003700,GO:0009734,GO:0009733	nucleus|DNA-binding transcription factor activity|auxin-activated signaling pathway|response to auxin	ko04075	Plant hormone signal transduction
LOC115702884	570.775	261.461	-1.10914	histidine-containing phosphotransfer protein 1-like	GO:0005737,GO:0005829,GO:0005634,GO:0009927,GO:0043424,GO:0009736,GO:0000160	cytoplasm|cytosol|nucleus|histidine phosphotransfer kinase activity|protein histidine kinase binding|cytokinin-activated signaling pathway|phosphorelay signal transduction system	ko04075	Plant hormone signal transduction
LOC115706103	392.576	183.485	-1.11172	auxin response factor 9	GO:0005634,GO:0003700,GO:0043565,GO:0009734	nucleus|DNA-binding transcription factor activity|sequence-specific DNA binding|auxin-activated signaling pathway	ko04075	Plant hormone signal transduction
LOC115714066	991.64	455.572	-1.12109	UBP1-associated protein 2A-like	GO:0005829,GO:0005634,GO:0017091,GO:0003729,GO:0009738,GO:0008219,GO:0006952,GO:0009693,GO:0010150,GO:0048255	cytosol|nucleus|AU-rich element binding|mRNA binding|abscisic acid-activated signaling pathway|cell death|defense response|ethylene biosynthetic process|leaf senescence|mRNA stabilization	ko03040	Spliceosome
LOC115710202	592.518	274.376	-1.12121	serine/threonine-protein kinase D6PKL1 isoform X1	GO:0005737,GO:0005634,GO:0005886,GO:0005524,GO:0016301,GO:0004672,GO:0004674,GO:0009734,GO:0010540,GO:0009638,GO:0006468	cytoplasm|nucleus|plasma membrane|ATP binding|kinase activity|protein kinase activity|protein serine/threonine kinase activity|auxin-activated signaling pathway|basipetal auxin transport|phototropism|protein phosphorylation	0	0
LOC115722629	2424.58	1098.7	-1.13263	auxin-responsive protein IAA14-like	GO:0005634,GO:0003700,GO:0009734,GO:0010102,GO:0045892,GO:0009733	nucleus|DNA-binding transcription factor activity|auxin-activated signaling pathway|lateral root morphogenesis|negative regulation of transcription, DNA-templated|response to auxin	ko04075	Plant hormone signal transduction
LOC115699476	4208.82	1876.97	-1.16438	auxin response factor 6-like	GO:0005634,GO:0003677,GO:0003700,GO:0009734,GO:0009908,GO:0009733	nucleus|DNA binding|DNA-binding transcription factor activity|auxin-activated signaling pathway|flower development|response to auxin	0	0
LOC115704565	428.645	189.721	-1.17269	thaumatin-like protein 1 isoform X1	GO:0006952,GO:0009617,GO:0009723	defense response|response to bacterium|response to ethylene	0	0
LOC115701110	1835.97	778.601	-1.23752	histidine kinase 2	GO:0005789,GO:0016021,GO:0005886,GO:0009884,GO:0042802,GO:0019900,GO:0000155,GO:0004673,GO:0043424,GO:0071215,GO:0070417,GO:0009736,GO:0007275,GO:0034757,GO:0010087,GO:0006470,GO:0010271,GO:0009909,GO:0048509,GO:0010029,GO:0048831,GO:0009737,GO:0006970,GO:0009651,GO:0009636,GO:0009414,GO:0080117	endoplasmic reticulum membrane|integral component of membrane|plasma membrane|cytokinin receptor activity|identical protein binding|kinase binding|phosphorelay sensor kinase activity|protein histidine kinase activity|protein histidine kinase binding|cellular response to abscisic acid stimulus|cellular response to cold|cytokinin-activated signaling pathway|multicellular organism development|negati…	ko04075	Plant hormone signal transduction
LOC115701324	2440.2	817.184	-1.27678	allene oxide cyclase, chloroplastic-like	GO:0009507,GO:0046423,GO:0009734,GO:0007623,GO:0050832,GO:0080186,GO:0009908,GO:0009864,GO:0009695,GO:0048573,GO:1900367,GO:0009737,GO:0009646,GO:0009637,GO:0009723,GO:0010218,GO:0042542,GO:0009625,GO:0010038,GO:0010114,GO:0009751,GO:0009651,GO:0033274,GO:0009611,GO:0006636	chloroplast|allene-oxide cyclase activity|auxin-activated signaling pathway|circadian rhythm|defense response to fungus|developmental vegetative growth|flower development|induced systemic resistance, jasmonic acid mediated signaling pathway|jasmonic acid biosynthetic process|photoperiodism, flowering|positive regulation of defense response to insect|response to abscisic acid|response to absence o…	ko00592	alpha-Linolenic acid metabolism
LOC115716126	1158.91	450.577	-1.36797	auxin response factor 9	GO:0005634,GO:0003700,GO:0043565,GO:0009734	nucleus|DNA-binding transcription factor activity|sequence-specific DNA binding|auxin-activated signaling pathway	ko04075	Plant hormone signal transduction
LOC115725547	182.676	68.6058	-1.39651	protein TORNADO 1	GO:0016021,GO:0005525,GO:0016787,GO:0009926,GO:0009734,GO:0010540,GO:0009965,GO:0010305,GO:0009933,GO:0009825,GO:0009956	integral component of membrane|GTP binding|hydrolase activity|auxin polar transport|auxin-activated signaling pathway|basipetal auxin transport|leaf morphogenesis|leaf vascular tissue pattern formation|meristem structural organization|multidimensional cell growth|radial pattern formation	0	0
LOC115697396	775.796	286.455	-1.42052	auxin response factor 3	GO:0005634,GO:0003677,GO:0003700,GO:0010158,GO:0009850,GO:0009734,GO:0010582,GO:0009733,GO:0010050	nucleus|DNA binding|DNA-binding transcription factor activity|abaxial cell fate specification|auxin metabolic process|auxin-activated signaling pathway|floral meristem determinacy|response to auxin|vegetative phase change	ko04075	Plant hormone signal transduction
LOC115703914	283.631	102.012	-1.4752	auxin-responsive protein SAUR76-like	GO:0005737,GO:0019897,GO:0005634,GO:0009873,GO:0007275,GO:0030307,GO:0009733	cytoplasm|extrinsic component of plasma membrane|nucleus|ethylene-activated signaling pathway|multicellular organism development|positive regulation of cell growth|response to auxin	0	0
LOC115709438	3518.36	1242.13	-1.49308	ABC transporter B family member 1	GO:0016021,GO:0005886,GO:0009506,GO:0005524,GO:0042626,GO:0010329,GO:0010328,GO:0043481,GO:0010315,GO:0009926,GO:0009734,GO:0009640,GO:0009958,GO:0008361,GO:0009733,GO:0009637,GO:0009624,GO:0009639,GO:0048443	integral component of membrane|plasma membrane|plasmodesma|ATP binding|ATPase activity, coupled to transmembrane movement of substances|auxin efflux transmembrane transporter activity|auxin influx transmembrane transporter activity|anthocyanin accumulation in tissues in response to UV light|auxin efflux|auxin polar transport|auxin-activated signaling pathway|photomorphogenesis|positive gravitropi…	ko02010	ABC transporters
LOC115707072	104.944	37.1262	-1.50185	protein SHI RELATED SEQUENCE 6-like	GO:0005634,GO:0003677,GO:0046872,GO:0009851,GO:0009734,GO:0007275,GO:0045893	nucleus|DNA binding|metal ion binding|auxin biosynthetic process|auxin-activated signaling pathway|multicellular organism development|positive regulation of transcription, DNA-templated	0	0
LOC115705861	261.275	91.4339	-1.51439	LOW QUALITY PROTEIN: auxin response factor 18-like	GO:0005634,GO:0003700,GO:0043565,GO:0009734	nucleus|DNA-binding transcription factor activity|sequence-specific DNA binding|auxin-activated signaling pathway	ko04075	Plant hormone signal transduction
LOC115705632	2162.82	748.069	-1.55956	ethylene-responsive transcription factor 5	GO:0005634,GO:0003677,GO:0003700,GO:0006952,GO:0009873	nucleus|DNA binding|DNA-binding transcription factor activity|defense response|ethylene-activated signaling pathway	0	0
LOC115722340	1905.31	644.438	-1.56995	probable acyl-activating enzyme 18, peroxisomal	GO:0005777,GO:0016874,GO:0009850,GO:0006631	peroxisome|ligase activity|auxin metabolic process|fatty acid metabolic process	0	0
LOC115711631	210.436	68.1795	-1.5716	tryptophan aminotransferase-related protein 2	GO:0005789,GO:0016021,GO:0016846,GO:0050362,GO:0080097,GO:0009851,GO:0043562,GO:0042742,GO:0009908,GO:0048467,GO:0048527,GO:0010078,GO:0010087,GO:0009958,GO:0009723,GO:0048367	endoplasmic reticulum membrane|integral component of membrane|carbon-sulfur lyase activity|L-tryptophan:2-oxoglutarate aminotransferase activity|L-tryptophan:pyruvate aminotransferase activity|auxin biosynthetic process|cellular response to nitrogen levels|defense response to bacterium|flower development|gynoecium development|lateral root development|maintenance of root meristem identity|phloem o…	ko00380	Tryptophan metabolism
LOC115716714	1307.36	404.52	-1.68828	IAA-amino acid hydrolase ILR1-like 3	GO:0010178,GO:0046872,GO:0009850	IAA-amino acid conjugate hydrolase activity|metal ion binding|auxin metabolic process	0	0
LOC115704640	69.9182	22.3723	-1.70935	shikimate O-hydroxycinnamoyltransferase-like	GO:0005737,GO:0005829,GO:0016020,GO:0047205,GO:0047172,GO:0010252,GO:0071555,GO:0009809,GO:0009963	cytoplasm|cytosol|membrane|quinate O-hydroxycinnamoyltransferase activity|shikimate O-hydroxycinnamoyltransferase activity|auxin homeostasis|cell wall organization|lignin biosynthetic process|positive regulation of flavonoid biosynthetic process	ko00940,ko00941,ko00945	Phenylpropanoid biosynthesis|Flavonoid biosynthesis|Stilbenoid, diarylheptanoid and gingerol biosynthesis
LOC115695695	681.304	202.785	-1.72477	temperature-induced lipocalin-1-like	GO:0009941,GO:0031969,GO:0005737,GO:0009898,GO:0005783,GO:0005794,GO:0005739,GO:0005886,GO:0009506,GO:0005774,GO:0005773,GO:0045735,GO:0005215,GO:0030644,GO:0006883,GO:0010286,GO:0042538,GO:0006629,GO:1902884,GO:1901002,GO:0009409,GO:0009735,GO:0050826,GO:0009408,GO:0009644,GO:0009416,GO:1901562,GO:0009414,GO:0010431	chloroplast envelope|chloroplast membrane|cytoplasm|cytoplasmic side of plasma membrane|endoplasmic reticulum|Golgi apparatus|mitochondrion|plasma membrane|plasmodesma|vacuolar membrane|vacuole|nutrient reservoir activity|transporter activity|cellular chloride ion homeostasis|cellular sodium ion homeostasis|heat acclimation|hyperosmotic salinity response|lipid metabolic process|positive regulatio…	0	0
LOC115700466	1055.28	314.433	-1.73962	zinc-finger homeodomain protein 9	GO:0005634,GO:0003677,GO:0046872,GO:0042803,GO:0008134,GO:0001173,GO:0009740,GO:0045893,GO:0009637,GO:0009739	nucleus|DNA binding|metal ion binding|protein homodimerization activity|transcription factor binding|DNA-templated transcriptional start site selection|gibberellic acid mediated signaling pathway|positive regulation of transcription, DNA-templated|response to blue light|response to gibberellin	0	0
LOC115723252	779.755	226.107	-1.81441	NAC transcription factor 29-like	GO:0005634,GO:0003700,GO:0043565,GO:0009793,GO:0010365,GO:0045893,GO:0009413	nucleus|DNA-binding transcription factor activity|sequence-specific DNA binding|embryo development ending in seed dormancy|positive regulation of ethylene biosynthetic process|positive regulation of transcription, DNA-templated|response to flooding	0	0
LOC115706418	102.602	28.4429	-1.93816	protein BIG GRAIN 1-like B	GO:0005886,GO:0060918,GO:0009734,GO:0010929	plasma membrane|auxin transport|auxin-activated signaling pathway|positive regulation of auxin mediated signaling pathway	0	0
LOC115718472	369.894	75.7037	-2.02335	histidine-containing phosphotransfer protein 1-like	GO:0005737,GO:0005829,GO:0005634,GO:0009927,GO:0043424,GO:0009736,GO:0000160	cytoplasm|cytosol|nucleus|histidine phosphotransfer kinase activity|protein histidine kinase binding|cytokinin-activated signaling pathway|phosphorelay signal transduction system	ko04075	Plant hormone signal transduction
LOC115704837	168.738	40.3009	-2.0882	growth-regulating factor 5-like	GO:0005634,GO:0005524,GO:0032502,GO:0006355,GO:0030912,GO:0009739,GO:0006351	nucleus|ATP binding|developmental process|regulation of transcription, DNA-templated|response to deep water|response to gibberellin|transcription, DNA-templated	0	0
LOC115720598	63.1683	14.6576	-2.10755	protein WALLS ARE THIN 1-like	GO:0016021,GO:0009705,GO:0005886,GO:0005774,GO:0022857,GO:0009851,GO:0010315,GO:0009734,GO:0071555,GO:0006952,GO:0009834,GO:0090355,GO:0090358,GO:0000162,GO:0009826	integral component of membrane|plant-type vacuole membrane|plasma membrane|vacuolar membrane|transmembrane transporter activity|auxin biosynthetic process|auxin efflux|auxin-activated signaling pathway|cell wall organization|defense response|plant-type secondary cell wall biogenesis|positive regulation of auxin metabolic process|positive regulation of tryptophan metabolic process|tryptophan biosy…	0	0
LOC115704602	718.699	139.679	-2.19581	transcription factor SCREAM2-like isoform X1	GO:0005634,GO:0003677,GO:0003700,GO:0046983,GO:0045487,GO:0007275,GO:0010371	nucleus|DNA binding|DNA-binding transcription factor activity|protein dimerization activity|gibberellin catabolic process|multicellular organism development|regulation of gibberellin biosynthetic process	0	0
LOC115697432	32289.2	6701.49	-2.22015	auxin-repressed 12.5 kDa protein	GO:0009734	auxin-activated signaling pathway	0	0
LOC115709774	482.716	88.7796	-2.41537	transcription factor TCP14-like	GO:0005634,GO:0003700,GO:0043565,GO:0008283,GO:0010229,GO:0031347,GO:0010029,GO:0006355,GO:0009737,GO:0009735,GO:0009739	nucleus|DNA-binding transcription factor activity|sequence-specific DNA binding|cell proliferation|inflorescence development|regulation of defense response|regulation of seed germination|regulation of transcription, DNA-templated|response to abscisic acid|response to cytokinin|response to gibberellin	0	0
LOC115711699	143.685	27.4519	-2.43355	cytokinin riboside 5'-monophosphate phosphoribohydrolase LOG3	GO:0005829,GO:0005634,GO:0016799,GO:0009691	cytosol|nucleus|hydrolase activity, hydrolyzing N-glycosyl compounds|cytokinin biosynthetic process	0	0
LOC115699911	92.1933	15.2345	-2.58793	dof zinc finger protein DOF1.6	GO:0005634,GO:0003677,GO:0003700,GO:0046872,GO:0044212,GO:0042545,GO:0045787,GO:0045893,GO:0009733,GO:0009751	nucleus|DNA binding|DNA-binding transcription factor activity|metal ion binding|transcription regulatory region DNA binding|cell wall modification|positive regulation of cell cycle|positive regulation of transcription, DNA-templated|response to auxin|response to salicylic acid	0	0
LOC115703284	397.832	47.4599	-2.99054	adenylate isopentenyltransferase 3, chloroplastic	GO:0009507,GO:0005739,GO:0031965,GO:0005634,GO:0009536,GO:0052623,GO:0009824,GO:0005524,GO:0052622,GO:0052381,GO:0009691,GO:0009733,GO:0009735,GO:0006400	chloroplast|mitochondrion|nuclear membrane|nucleus|plastid|ADP dimethylallyltransferase activity|AMP dimethylallyltransferase activity|ATP binding|ATP dimethylallyltransferase activity|tRNA dimethylallyltransferase activity|cytokinin biosynthetic process|response to auxin|response to cytokinin|tRNA modification	ko00908	Zeatin biosynthesis
LOC115723398	64.248	6.43564	-3.33297	ABC transporter B family member 11-like	GO:0016021,GO:0005886,GO:0009506,GO:0005524,GO:0042626,GO:0010329,GO:0010540	integral component of membrane|plasma membrane|plasmodesma|ATP binding|ATPase activity, coupled to transmembrane movement of substances|auxin efflux transmembrane transporter activity|basipetal auxin transport	ko02010	ABC transporters
LOC115708894	52.2593	5.12024	-3.4796	protein DETOXIFICATION 43 isoform X1	GO:0016021,GO:0005886,GO:0015297,GO:0015137,GO:0046873,GO:0005215,GO:0006879,GO:0071369,GO:0071281,GO:0071732,GO:0016036,GO:0055072,GO:0030001,GO:0009737	integral component of membrane|plasma membrane|antiporter activity|citrate transmembrane transporter activity|metal ion transmembrane transporter activity|transporter activity|cellular iron ion homeostasis|cellular response to ethylene stimulus|cellular response to iron ion|cellular response to nitric oxide|cellular response to phosphate starvation|iron ion homeostasis|metal ion transport|respons…	0	0
LOC115705533	46.8277	1.27472	-5.25161	VAN3-binding protein isoform X1	GO:0009734,GO:0010305,GO:0010087,GO:0009733	auxin-activated signaling pathway|leaf vascular tissue pattern formation|phloem or xylem histogenesis|response to auxin	0	0
LOC115702452	10.9257	0.293256	-5.34816	transcription factor MYBS3-like	GO:0005634,GO:0003700,GO:0000976,GO:0008270,GO:0010252,GO:0048527,GO:0048366,GO:0010150,GO:2000469,GO:0000122,GO:0045892,GO:0030307,GO:0090697,GO:0006355,GO:0009737,GO:0009646,GO:0009733,GO:0046686,GO:0009723,GO:0009739,GO:0009753,GO:0009751,GO:0009651,GO:0009744	nucleus|DNA-binding transcription factor activity|transcription regulatory region sequence-specific DNA binding|zinc ion binding|auxin homeostasis|lateral root development|leaf development|leaf senescence|negative regulation of peroxidase activity|negative regulation of transcription by RNA polymerase II|negative regulation of transcription, DNA-templated|positive regulation of cell growth|post-e…	0	0
LOC115712048	16.0342	0.293256	-5.78403	thaumatin-like protein 1	GO:0006952,GO:0009617,GO:0009723	defense response|response to bacterium|response to ethylene	0	0
LOC115704849	22.84	0.204428	-6.41536	1-aminocyclopropane-1-carboxylate synthase-like	GO:0016847,GO:0030170,GO:0009693,GO:0009835	1-aminocyclopropane-1-carboxylate synthase activity|pyridoxal phosphate binding|ethylene biosynthetic process|fruit ripening	ko00270,ko04016	Cysteine and methionine metabolism|MAPK signaling pathway - plant
LOC115710516	18.9856	0	-7.10187	glutathione S-transferase-like	GO:0004364,GO:0009734	glutathione transferase activity|auxin-activated signaling pathway	ko00480	Glutathione metabolism
LOC115707191	19.2813	0	-7.11815	myb-related protein 308-like	GO:0005634,GO:0003700,GO:0043565,GO:0044212,GO:0030154,GO:0045893,GO:0009733,GO:0009409,GO:0009723,GO:0050826,GO:0009753,GO:0009751,GO:0009651	nucleus|DNA-binding transcription factor activity|sequence-specific DNA binding|transcription regulatory region DNA binding|cell differentiation|positive regulation of transcription, DNA-templated|response to auxin|response to cold|response to ethylene|response to freezing|response to jasmonic acid|response to salicylic acid|response to salt stress	0	0

## Sheet: Table S5
Table S5 The differentially accumulated metabolites (DAMs) of male and female Cannabis sativa L. flowers
Metabolites	Class	Sub Class	Average(XF)	Average(CF)	log2FoldChange	p-value	XF-1	XF-2	XF-3	XF-4	XF-5	XF-6	XF-7	XF-8	CF-1	CF-2	CF-3	CF-4	CF-5	CF-6	CF-7	CF-8
ent-13-E4t-NeuroP	Fatty Acyls	Docosanoids	4.59747e+07	2.19462e+09	-5.57699	0.0198356	5.11039e+07	4.35541e+07	4.30718e+07	5.06264e+07	4.45868e+07	3.26316e+07	4.89949e+07	5.32282e+07	2.05826e+08	4.55982e+09	6.03752e+08	6.74156e+08	6.31052e+08	5.28623e+08	5.25738e+09	5.09638e+09
ent-7-epi-4-J4-NeuroP	Fatty Acyls	Docosanoids	5.63299e+08	1.49085e+09	-1.40416	1.00714e-08	6.59912e+08	5.26937e+08	4.61476e+08	5.8141e+08	5.66689e+08	5.37934e+08	5.48434e+08	6.23603e+08	1.20569e+09	1.27329e+09	1.81821e+09	1.36787e+09	1.63296e+09	1.64059e+09	1.59162e+09	1.39656e+09
1-heptadecanoyl-glycero-3-phosphate	Glycerophospholipids	Glycerophosphates	5.23138e+08	520118	9.97414	6.07917e-08	3.74918e+08	5.05402e+08	6.35929e+08	3.48566e+08	4.27831e+08	6.32637e+08	7.59112e+08	5.00712e+08	104383	345044	452153	708626	999592	287302	372582	891260
PI(14:1(9Z)/12:0)	Glycerophospholipids	Glycerophosphoinositols	167758	6.24539e+08	-11.8622	0.00151504	304702	123370	127460	124095	138546	178846	166737	178311	1.54992e+07	2.01356e+08	1.01605e+09	1.06902e+09	9.64165e+08	7.95996e+08	8.66824e+08	6.74016e+07
ent-16-epi-13-E4c-NeuroP	Fatty Acyls	Docosanoids	1.36768e+08	6.34376e+08	-2.21361	1.08927e-05	1.58078e+08	1.23455e+08	1.10709e+08	1.494e+08	1.41665e+08	1.2971e+08	1.47511e+08	1.33617e+08	5.97801e+08	1.14553e+09	5.90322e+08	4.99464e+08	5.93587e+08	5.58219e+08	4.93357e+08	5.96728e+08
L-Proline	Carboxylic acids and derivatives	Amino acids, peptides, and analogues	4.04971e+08	1.80892e+06	7.80655	2.0532e-16	3.99007e+08	4.03432e+08	4.29531e+08	4.00722e+08	3.48055e+08	4.26863e+08	4.10433e+08	4.21723e+08	2.07456e+06	2.58258e+06	24624.2	2.253e+06	10900	2.85439e+06	2.44207e+06	2.22923e+06
Quercetin 3-beta-laminaribioside	Flavonoids	Flavonoid glycosides	3.41623e+08	335738	9.99085	4.73253e-14	3.23225e+08	3.46072e+08	4.08111e+08	2.99284e+08	3.20568e+08	3.5936e+08	3.34446e+08	3.41915e+08	258207	243974	273117	336618	360684	466212	355948	391145
Piperoic acid	Prenol lipids	Sesquiterpenoids	2.69067e+08	5.95832e+08	-1.14694	1.267e-07	3.28245e+08	2.49856e+08	2.23758e+08	2.85102e+08	2.6072e+08	2.4289e+08	2.65865e+08	2.96101e+08	4.36695e+08	5.46245e+08	7.51898e+08	5.90677e+08	6.35345e+08	5.78588e+08	5.98029e+08	6.29182e+08
Polypodosaponin	Steroids and steroid derivatives	Steroidal glycosides	132865	5.35995e+08	-11.978	0.0456804	147883	204635	169494	87169.9	105450	123237	106574	118474	164002	1.369e+09	4.16432e+07	6.93101e+07	4.25786e+07	2.51884e+07	1.41611e+09	1.32396e+09
Calendoflavobioside	Flavonoids	Flavonoid glycosides	2.83836e+08	228805	10.2767	9.12763e-10	2.39489e+08	3.48366e+08	3.87943e+08	2.29208e+08	2.5487e+08	2.84911e+08	2.52811e+08	2.73088e+08	8000.8	245801	35642.3	274520	355763	347047	356098	207567
Tuberoside J	Steroids and steroid derivatives	Steroidal glycosides	4.17905e+06	3.30171e+08	-6.3039	0.000173638	5.12612e+06	3.66749e+06	2.61105e+06	4.65181e+06	4.75396e+06	3.67601e+06	4.98265e+06	3.96333e+06	1.02622e+08	7.29132e+08	3.07747e+08	2.70561e+08	3.56223e+08	3.29597e+08	3.43551e+08	2.01941e+08
2E,13Z-Octadecadienal	Fatty Acyls	Fatty aldehydes	5.91312e+08	2.08799e+08	1.50181	0.00309002	6.88518e+08	5.61362e+08	5.74237e+08	6.31115e+08	4.84893e+08	5.19215e+08	7.02854e+08	5.68305e+08	5.82501e+08	6.49184e+08	804688	499798	514740	4.35915e+08	519330	451476
Quercetin 3-galactosyl-(1->4)-galactoside	Polyketides	Flavonoids	2.46524e+08	154086	10.6438	2.27755e-15	2.3337e+08	2.46346e+08	2.86095e+08	2.22625e+08	2.47099e+08	2.41089e+08	2.39501e+08	2.56069e+08	177933	3555.25	573005	217780	259010	784.177	145.015	475.514
Cannabidiol	Polyketides	Aromatic polyketides	7.34654e+07	3.84855e+08	-2.38918	0.000383892	8.16861e+07	8.0142e+07	7.53907e+07	8.42513e+07	6.57063e+07	5.77357e+07	6.57918e+07	7.70193e+07	2.25771e+08	1.00139e+08	6.2876e+08	5.23584e+08	3.64613e+08	6.17905e+08	3.25051e+08	2.93013e+08
Quercetin 3-galactosyl-(1->4)-rhamnoside	Polyketides	Flavonoids	2.41953e+08	242596	9.96195	4.44496e-11	2.20949e+08	2.73307e+08	3.20457e+08	1.98022e+08	2.35071e+08	2.31188e+08	2.32729e+08	2.23896e+08	440304	147.777	402527	464929	621289	1.71421e-09	166.358	11407
17R-HpDHA	Fatty Acyls	Docosanoids	1.33161e+08	5.37369e+08	-2.01274	0.021553	1.06141e+08	1.59978e+08	1.65346e+08	8.40326e+07	1.80983e+08	1.14449e+08	1.03054e+08	1.51303e+08	7.55474e+08	8.04585e+06	8.97622e+08	8.48554e+08	9.09865e+08	8.6305e+08	1.14509e+07	4.89049e+06
Momilactone B	Naphthopyrans	Unclassified	2.92703e+07	2.19981e+08	-2.90987	7.66271e-10	3.60167e+07	1.71538e+07	1.60239e+07	3.16798e+07	3.18459e+07	3.08323e+07	3.32465e+07	3.73631e+07	1.59507e+08	2.18615e+08	2.79056e+08	2.35569e+08	2.17628e+08	2.03595e+08	1.95704e+08	2.50177e+08
17-Hydroxy-E4-neuroprostane	Fatty Acyls	Fatty acids and conjugates	1.01439e+09	7.80906e+08	0.377396	0.000541489	1.16183e+09	9.54922e+08	8.48467e+08	1.06728e+09	1.02526e+09	9.61282e+08	9.74753e+08	1.12135e+09	6.32155e+08	6.67571e+08	9.52378e+08	7.14268e+08	8.39088e+08	8.60611e+08	8.31533e+08	7.49642e+08
Schidigerasaponin F2	Steroids and steroid derivatives	Steroidal glycosides	1.41049e+07	2.48161e+08	-4.13701	0.000779124	1.33737e+07	1.58823e+07	1.33233e+07	1.50179e+07	1.65862e+07	1.48916e+07	1.36068e+07	1.01573e+07	4.09661e+07	1.32278e+06	3.30162e+08	3.18907e+08	3.39361e+08	3.50579e+08	4.20584e+08	1.83404e+08
MG(20:5(5Z,8Z,11Z,14Z,17Z)/0:0/0:0)	Glycerolipids	Monoradylglycerols	303055	2.11306e+08	-9.44554	0.000290698	274732	268324	251330	312259	307775	292071	261303	456643	8.67199e+06	1.78754e+07	3.35467e+08	2.64704e+08	2.75936e+08	2.551e+08	2.66709e+08	2.65986e+08
1-heptadecanoyl-sn-glycero-3-phosphocholine	Unclassified	Unclassified	1.64081e+06	1.59404e+08	-6.60214	1.87772e-10	1.89476e+06	1.80383e+06	1.68561e+06	1.62797e+06	1.38729e+06	1.24895e+06	2.05882e+06	1.41927e+06	1.19321e+08	1.52054e+08	2.03126e+08	1.43647e+08	1.85711e+08	1.52705e+08	1.39675e+08	1.78996e+08
Hexylamine	Organonitrogen compounds	Amines	1.48377e+08	30434	12.2513	1.90918e-15	1.39628e+08	1.34463e+08	1.36098e+08	1.50977e+08	1.55835e+08	1.61451e+08	1.45542e+08	1.63024e+08	63645.4	21631.2	15923.6	51945.9	9903.83	31203.1	18802.4	30416.5
7,8-DiHDPE	Fatty Acyls	Docosanoids	736269	1.85706e+08	-7.97857	0.000246922	929231	648891	534112	557764	1.05904e+06	830007	791024	540079	1.13555e+07	1.82102e+07	2.84935e+08	2.32425e+08	2.51228e+08	2.15498e+08	2.36182e+08	2.35812e+08
18-oxo-Resolvin E1	Fatty Acyls	Eicosanoids	2.36476e+07	1.69557e+08	-2.84201	3.69092e-05	2.95187e+07	1.80106e+07	2.06855e+07	2.26333e+07	2.87625e+07	1.98604e+07	2.44307e+07	2.52788e+07	1.88066e+08	1.54504e+07	2.05167e+08	2.53444e+08	1.7765e+08	1.74827e+08	1.96655e+08	1.45199e+08
L-Isoleucine	Carboxylic acids and derivatives	Amino acids, peptides, and analogues	1.19751e+08	11153.7	13.3902	2.70278e-11	1.1438e+08	1.09193e+08	1.14113e+08	1.38021e+08	8.78983e+07	1.23145e+08	1.4712e+08	1.24139e+08	11652.9	16700.4	1.71421e-09	19051.2	1.71421e-09	18346.3	6518.89	16959.7
Doxapram	Benzene and substituted derivatives	Diphenylmethanes	1.15276e+06	2.25408e+08	-7.6113	0.0421649	1.37178e+06	1.04931e+06	976674	1.21525e+06	1.18927e+06	799426	1.26644e+06	1.35394e+06	6.1479e+06	4.73245e+08	2.88185e+07	3.58294e+07	2.36545e+07	1.90338e+07	6.45889e+08	5.70645e+08
L-Phenylalanine	Carboxylic acids and derivatives	Amino acids, peptides, and analogues	1.11338e+08	17368.8	12.6462	2.46908e-12	1.01676e+08	9.83117e+07	1.08683e+08	1.30515e+08	9.34762e+07	1.14351e+08	1.32106e+08	1.11587e+08	30361	6518.96	8934.32	15494.7	1.71421e-09	20021.2	16502.5	41117.7
p-Aminobenzoic acid	Benzene and substituted derivatives	Benzoic acids and derivatives	1.06519e+08	1.71421e-09	55.7864	1.61075e-13	1.15454e+08	1.14335e+08	1.10341e+08	1.12148e+08	8.24595e+07	1.10839e+08	1.08453e+08	9.81252e+07	1.71421e-09	1.71421e-09	1.71421e-09	1.71421e-09	1.71421e-09	1.71421e-09	1.71421e-09	1.71421e-09
Isopalmitic acid	Fatty Acyls	Fatty acids and conjugates	1.50163e+08	5.35882e+07	1.48654	1.05709e-09	1.50406e+08	1.49139e+08	1.33683e+08	1.62078e+08	1.4833e+08	1.62633e+08	1.35695e+08	1.59336e+08	5.48074e+07	4.65802e+07	5.67016e+07	8.87601e+07	4.21781e+07	4.59791e+07	3.81863e+07	5.55124e+07
(E)-2-Penten-1-ol	Organooxygen compounds	Alcohols and polyols	9.02413e+07	1.71421e-09	55.5471	2.45166e-19	8.87045e+07	9.01618e+07	8.41566e+07	9.42867e+07	9.12099e+07	9.56462e+07	8.88969e+07	8.88677e+07	1.71421e-09	1.71421e-09	1.71421e-09	1.71421e-09	1.71421e-09	1.71421e-09	1.71421e-09	1.71421e-09
Malic acid	Hydroxy acids and derivatives	Beta hydroxy acids and derivatives	9.96065e+07	1.01086e+07	3.30065	7.03602e-09	8.63403e+07	9.99451e+07	1.0913e+08	8.87816e+07	1.0323e+08	1.0929e+08	9.57422e+07	1.04393e+08	1.71421e-09	1.71421e-09	13921.5	1.71421e-09	1.71421e-09	1.71421e-09	4.05105e+07	4.03447e+07
16-phenyl-tetranor-PGE2	Fatty Acyls	Eicosanoids	111760	1.51461e+08	-10.4043	0.0333795	152891	90215.2	71821.5	164335	114596	80036.2	113116	107069	7.61996e+06	9.92384e+07	9.0994e+06	8.19615e+06	4.43073e+08	9.55212e+07	1.19784e+08	4.29152e+08
(2R,3R,4R)-2-Amino-4-hydroxy-3-methylpentanoic acid	Carboxylic acids and derivatives	Amino acids, peptides, and analogues	7.7266e+07	1.71421e-09	55.3231	4.96423e-11	8.03771e+07	8.17925e+07	8.43143e+07	8.85413e+07	5.18686e+07	7.29208e+07	8.83836e+07	6.99295e+07	1.71421e-09	1.71421e-09	1.71421e-09	1.71421e-09	1.71421e-09	1.71421e-09	1.71421e-09	1.71421e-09
1-Palmitoylglycerophosphoinositol	Glycerophospholipids	Glycerophosphoinositols	7.88416e+07	16887	12.1888	1.9141e-08	6.65866e+07	6.58396e+07	7.38718e+07	6.47361e+07	7.01526e+07	8.64857e+07	1.23853e+08	7.9208e+07	5169.59	7172.8	14581.2	9637.66	16403.2	13425.1	52188.5	16518.3
9-hydroperoxy-12,13-epoxy-10-octadecenoic acid	Fatty Acyls	Octadecanoids	9.42623e+07	1.72754e+07	2.44796	2.84311e-09	8.66215e+07	8.56834e+07	8.96051e+07	1.28669e+08	1.02114e+08	8.58261e+07	9.37084e+07	8.18706e+07	1.27086e+07	1.86297e+07	1.01651e+07	1.15772e+07	2.27585e+07	1.19306e+07	2.63332e+07	2.41005e+07
2-(14,15-Epoxyeicosatrienoyl) Glycerol	Glycerolipids	Monoradylglycerols	9.19725e+06	1.21532e+08	-3.72399	0.00645529	1.08381e+07	8.31306e+06	6.98349e+06	8.44678e+06	1.15993e+07	8.58591e+06	1.05776e+07	8.23368e+06	167562	132773	2.17816e+08	2.10766e+08	2.26179e+08	1.89835e+08	7.07264e+07	5.66324e+07
9-Cys-12-nitro-octadecenoic acid	Fatty Acyls	Fatty Acids and Conjugates	7.48731e+07	769912	6.60361	3.33081e-07	5.40635e+07	6.93244e+07	9.69365e+07	4.64172e+07	6.31205e+07	8.35806e+07	1.16951e+08	6.8591e+07	587534	92509.7	779620	1.38608e+06	1.18091e+06	1.14109e+06	644458	347102
PC(16:1(9E)/0:0)	Glycerophospholipids	Glycerophosphocholines	7.35151e+07	35929.5	10.9987	2.49288e-07	4.59657e+07	7.18851e+07	1.01226e+08	4.50458e+07	6.20754e+07	8.23907e+07	1.05102e+08	7.44305e+07	71146.6	146158	16692.9	29061.8	2017.85	17810.4	2100.05	2448.24
Cervonyl carnitine	Fatty Acyls	Fatty acid esters	7.29026e+07	188482	8.5954	3.06533e-07	4.90902e+07	7.50501e+07	1.06809e+08	4.46149e+07	6.03946e+07	7.69404e+07	1.02488e+08	6.78339e+07	341349	317076	179353	120598	72644.5	260172	127528	89135.2
PA(19:3(10Z,13Z,16Z)/0:0)	Glycerophospholipids	Glycerophosphates	6.68277e+07	16411.8	11.9915	1.43378e-08	4.92823e+07	6.95952e+07	8.40209e+07	4.44003e+07	5.45184e+07	7.72926e+07	8.87499e+07	6.67621e+07	18378.3	9861.11	10876.4	6971.78	10188.3	11957.4	44573.5	18487.1
Cardoltriene	Phenols	Benzenediols	7.2391e+07	1.90224e+08	-1.39382	0.0423502	7.73914e+07	7.86965e+07	7.30658e+07	8.56614e+07	5.96685e+07	6.18992e+07	6.18899e+07	8.08551e+07	1.85311e+08	4.33507e+08	3.5316e+07	2.77599e+07	2.90205e+08	2.98531e+07	2.68251e+08	2.51588e+08
PGF2alpha methyl ether	Fatty Acyls	Eicosanoids	6.40432e+07	764451	6.38848	1.96579e-08	5.2341e+07	6.54006e+07	8.7861e+07	4.3699e+07	5.25521e+07	6.60129e+07	8.56172e+07	5.88618e+07	521553	568624	1.05625e+06	830388	395849	1.5785e+06	701414	463033
[10]-Dehydrogingerdione	Cinnamic acids and derivatives	Hydroxycinnamic acids and derivatives	9.15149e+06	7.30455e+07	-2.99672	2.46296e-07	1.04026e+07	9.67576e+06	8.9929e+06	1.01271e+07	9.27463e+06	8.11601e+06	7.89235e+06	8.73055e+06	5.83182e+07	4.18919e+07	1.06438e+08	7.83172e+07	6.79522e+07	9.03033e+07	7.22366e+07	6.89058e+07
p-CHLOROPHENYLALANINE	2-arylbenzofuran flavonoids	Unclassified	6.33295e+07	3.79428e+06	4.06098	3.82058e-13	5.91958e+07	5.38454e+07	5.93109e+07	6.8878e+07	6.58076e+07	7.22244e+07	6.02283e+07	6.71452e+07	6.01087e+06	4.77306e+06	184.415	5.80555e+06	4.93203e+06	43.7812	4.21169e+06	4.62084e+06
4-epi-4-J4-NeuroP	Fatty Acyls	Docosanoids	2.13113e+07	8.15408e+07	-1.9359	1.1337e-09	2.69608e+07	1.98757e+07	1.80304e+07	2.14324e+07	2.1369e+07	1.82767e+07	2.07447e+07	2.38011e+07	6.03623e+07	7.02193e+07	9.36653e+07	7.92863e+07	8.34862e+07	8.09853e+07	9.16388e+07	9.26831e+07
beta-Farnesene	Prenol lipids	Sesquiterpenoids	1.08091e+08	4.58584e+07	1.23699	6.61072e-08	1.32988e+08	1.28602e+08	1.03019e+08	1.0469e+08	1.0557e+08	8.62025e+07	9.38068e+07	1.09851e+08	3.35256e+07	4.35005e+07	5.3013e+07	4.76503e+07	4.59032e+07	5.39132e+07	4.38901e+07	4.54714e+07
Farnesyl acetone	Unclassified	Unclassified	9.40366e+07	2.07733e+07	2.17849	0.000194871	1.10339e+08	8.70187e+07	9.84971e+07	1.02415e+08	7.43459e+07	7.32511e+07	1.14415e+08	9.20106e+07	7.7948e+07	8.8091e+07	16846.5	8357.62	38593.5	7911.24	38246.8	37290.4
D-Glucarate	Organooxygen compounds	Carbohydrates and carbohydrate conjugates	5.9466e+07	1.17781e+06	5.65789	1.73665e-12	5.84153e+07	5.15345e+07	5.28074e+07	6.60046e+07	7.07105e+07	6.39701e+07	5.83949e+07	5.38907e+07	1.71421e-09	1.71421e-09	1.71421e-09	1.71421e-09	1.71421e-09	1.71421e-09	4.21396e+06	5.20853e+06
SR 49498	Benzene and substituted derivatives	Biphenyls and derivatives	5.8867e+07	434813	7.08092	3.73835e-07	3.93118e+07	5.4238e+07	8.04493e+07	3.56534e+07	5.09542e+07	6.50791e+07	8.85635e+07	5.6687e+07	11137.8	1.68149e+06	7183.71	6434.86	8203.11	9024.72	1.16102e+06	594006
myo-Inositol	Organooxygen compounds	Alcohols and polyols	5.64698e+07	1.88477e+06	4.90501	8.93799e-11	4.08001e+07	5.05173e+07	6.22922e+07	5.52994e+07	5.23027e+07	6.3612e+07	6.98821e+07	5.70525e+07	2.30307e+06	1.64653e+06	1.93447e+06	1.58209e+06	4496.88	1.70253e+06	2.75629e+06	3.14872e+06
(-)-20-Acetoy-9-hydroxy-1,6,14-rhamnofolane-triene-3,13-dione	Prenol lipids	Isoprenoids	6.24905e+06	6.1533e+07	-3.29965	2.92453e-10	9.43704e+06	5.44961e+06	4.4171e+06	8.12814e+06	5.77203e+06	5.15035e+06	5.71449e+06	5.92363e+06	5.39805e+07	4.99124e+07	7.29163e+07	5.20107e+07	7.07274e+07	5.39204e+07	6.84924e+07	7.03041e+07
9-hydroxy-10E,14Z-octadecadien-12-ynoic acid	Fatty Acyls	Octadecanoids	5.61052e+07	1.35041e+06	5.37666	1.97198e-11	5.24786e+07	5.45785e+07	5.23859e+07	7.56088e+07	5.50776e+07	5.41329e+07	5.34495e+07	5.11295e+07	269184	2.92477e+06	2.38677e+06	40724.8	38016.6	72218.7	2.59291e+06	2.47868e+06
Panasenoside	Flavonoids	Flavonoid glycosides	5.4223e+07	46081.2	10.2005	2.59707e-11	4.82702e+07	6.88734e+07	5.00844e+07	4.62544e+07	5.00439e+07	6.2273e+07	4.8745e+07	5.92394e+07	16644.6	37051.6	13309.9	62645.7	45642	76612.3	64051.7	52691.7
Mammea B/AB	Coumarins and derivatives	Hydroxycoumarins	1.84157e+07	7.29725e+07	-1.98641	1.25976e-09	2.8198e+07	1.84558e+07	1.41859e+07	2.08246e+07	1.74955e+07	1.52583e+07	1.58447e+07	1.7063e+07	6.97489e+07	6.48964e+07	7.94365e+07	5.96942e+07	8.28523e+07	6.1801e+07	8.08076e+07	8.4543e+07
5,7-dihydroxy-2-(2,3,4-trihydroxyphenyl)-4H-chromen-4-one	Flavonoids	Flavones	5.27994e+07	358.734	17.1672	1.5354e-13	4.96717e+07	5.26553e+07	6.38008e+07	4.69836e+07	4.70144e+07	5.61541e+07	5.28809e+07	5.32342e+07	2869.87	1.71421e-09	1.71421e-09	1.71421e-09	1.71421e-09	1.71421e-09	1.71421e-09	1.71421e-09
Citric acid	Carboxylic acids and derivatives	Tricarboxylic acids and derivatives	7.11198e+07	1.17397e+07	2.59885	2.67528e-05	7.93393e+07	8.13905e+07	6.85809e+07	5.79584e+07	7.78887e+07	7.79519e+07	4.86933e+07	7.71553e+07	1.71421e-09	1.71421e-09	929.508	1.71421e-09	1.71421e-09	1.71421e-09	2.47203e+07	6.91965e+07
Dicyclohexyl phthalate	Unclassified	Unclassified	2.75724e+06	5.39163e+07	-4.28942	2.53864e-10	3.08395e+06	1.86706e+06	1.8488e+06	3.11932e+06	2.92078e+06	2.76962e+06	3.04931e+06	3.39908e+06	3.5421e+07	5.46553e+07	6.02907e+07	6.48685e+07	5.44526e+07	4.9979e+07	5.04535e+07	6.12101e+07
Quercetin 3-β-D-glucoside	Unclassified	Unclassified	5.16615e+07	20421.6	11.3048	6.31797e-10	6.02982e+07	7.00017e+07	4.02312e+07	4.3508e+07	4.81028e+07	5.08157e+07	4.46958e+07	5.56386e+07	3198.62	9063.76	87702.1	5330.43	18619.1	14565.2	16463.4	8429.83
3alpha,7beta,21chi-Trihydroxy-5beta-cholan-24-oic Acid	Unclassified	Unclassified	5.07433e+07	51794.5	9.9362	1.00117e-07	3.70348e+07	5.27725e+07	6.73939e+07	3.12844e+07	3.94504e+07	5.78629e+07	7.13635e+07	4.87841e+07	69227.8	149017	4853.95	956.776	78063.8	2314.59	67257.3	42665.1
9,10,13-TriHOME	Fatty Acyls	Fatty acids and conjugates	5.52507e+07	5.31205e+06	3.37865	1.27852e-08	5.00953e+07	4.70173e+07	5.44345e+07	8.1432e+07	5.8192e+07	4.53286e+07	5.5319e+07	5.01872e+07	9.16537e+06	9.26797e+06	5.91224e+06	7.88315e+06	1.46639e+06	7.82172e+06	632418	347137
18-oxo-nonadecanoic acid	Fatty Acyls	Fatty Acids and Conjugates	4.67077e+07	308795	7.24087	1.21906e-07	3.31715e+07	4.54827e+07	5.84177e+07	3.04319e+07	3.74251e+07	5.53354e+07	6.91786e+07	4.42189e+07	158510	157432	264911	536196	514799	166320	215716	456478
15-HETE-G	Glycerolipids	Monoradylglycerols	528467	7.60311e+07	-7.16863	0.0198393	602569	471601	374631	452490	717982	526714	572969	508780	2.53539e+08	91675.8	9.94393e+07	7.24589e+07	6.37901e+07	9.09508e+07	1.86623e+06	2.61133e+07
Diketogulonic acid	Organooxygen compounds	Carbohydrates and carbohydrate conjugates	4.47525e+07	2.22721e+06	4.32866	1.67633e-09	4.79976e+07	5.0832e+07	4.23519e+07	3.84902e+07	4.92231e+07	4.71832e+07	3.30109e+07	4.89309e+07	1.71421e-09	1.71421e-09	4964.08	1.71421e-09	1.71421e-09	1.71421e-09	1.74742e+07	338512
Kaempferol	Flavonoids	Flavones	4.18181e+07	334.728	16.9308	1.94639e-08	3.16988e+07	5.19361e+07	6.16488e+07	3.14356e+07	3.78148e+07	4.32458e+07	3.56215e+07	4.11435e+07	1.71421e-09	1.71421e-09	1.71421e-09	1.71421e-09	1.71421e-09	2677.82	1.71421e-09	1.71421e-09
Methylmalonic acid	Carboxylic acids and derivatives	Dicarboxylic acids and derivatives	3.90525e+07	1.71421e-09	54.3387	1.07139e-16	4.02878e+07	3.83802e+07	3.84148e+07	4.09755e+07	3.93646e+07	4.12438e+07	3.3739e+07	4.00142e+07	1.71421e-09	1.71421e-09	1.71421e-09	1.71421e-09	1.71421e-09	1.71421e-09	1.71421e-09	1.71421e-09
5,8,4'-Trihydroxyflavanone	Flavonoids	Flavans	3.92474e+07	539.772	16.1499	1.14141e-10	3.08253e+07	3.72586e+07	5.26436e+07	4.38414e+07	3.39651e+07	3.79059e+07	3.9324e+07	3.82152e+07	4318.18	1.71421e-09	1.71421e-09	1.71421e-09	1.71421e-09	1.71421e-09	1.71421e-09	1.71421e-09
Herbacetin 3-beta-D-glucofuranoside	Polyketides	Flavonoids	3.96486e+07	745082	5.73373	1.90852e-09	4.93478e+07	5.3435e+07	2.95259e+07	3.35729e+07	4.00166e+07	3.50205e+07	3.63483e+07	3.99219e+07	1.30326e+06	11751.4	1.54244e+06	1.34662e+06	1.74426e+06	1.71421e-09	12319	1.71421e-09
1-(2-methoxy-13-methyl-pentadecanyl)-sn-glycero-3-phosphoethanolamine	Glycerophospholipids	Glycerophosphoethanolamines	3.97422e+07	1948.92	14.3157	2.15056e-06	1.96237e+07	3.76539e+07	5.34035e+07	2.34329e+07	3.19853e+07	4.85627e+07	6.19175e+07	4.13584e+07	2948.54	18.761	1.71421e-09	138.709	3008.23	76.8295	8620.73	779.555
Fagomine	Piperidines	Unclassified	3.82946e+07	1.37069e+06	4.80417	4.59724e-11	3.82433e+07	4.03629e+07	3.97879e+07	4.35492e+07	2.67405e+07	3.60277e+07	4.58653e+07	3.57804e+07	1.77037e+06	1.33197e+06	1.19865e+06	1.47884e+06	1.10235e+06	1.36221e+06	1.45139e+06	1.2697e+06
Lycopersiconol	Steroids and steroid derivatives	Pregnane steroids	3.73062e+07	17462.7	11.0609	2.63155e-08	2.67988e+07	3.91499e+07	4.74951e+07	2.40104e+07	3.05449e+07	4.33589e+07	4.99258e+07	3.71657e+07	9770.43	11732.9	14260.3	14828.1	12185.3	22604	45642.8	8677.64
Kaempferol 3-glucosyl-(1->6)-galactoside	Polyketides	Flavonoids	3.59428e+07	47302.3	9.56958	2.64731e-13	3.14765e+07	4.22174e+07	3.48638e+07	3.07755e+07	3.48696e+07	3.88878e+07	3.57202e+07	3.87315e+07	76935.5	2327.2	105006	97754.8	91916.1	1143	363.999	2971.44
Coumarinic acid	Cinnamic acids and derivatives	Hydroxycinnamic acids and derivatives	3.58964e+07	1.71421e-09	54.2171	9.39697e-12	3.03981e+07	2.99302e+07	3.29504e+07	4.0838e+07	3.51595e+07	3.59515e+07	4.45673e+07	3.73765e+07	1.71421e-09	1.71421e-09	1.71421e-09	1.71421e-09	1.71421e-09	1.71421e-09	1.71421e-09	1.71421e-09
Isoquercetrin	Unclassified	Unclassified	3.53137e+07	76659.6	8.84755	9.78779e-15	3.38447e+07	3.4843e+07	4.06101e+07	3.22833e+07	3.13651e+07	3.78437e+07	3.53993e+07	3.63209e+07	49566.3	57397.8	25340.2	80856.8	97517.9	102246	99665.1	100687
Sphinganine	Organonitrogen compounds	Amines	3.80635e+07	3.16867e+06	3.58646	7.56054e-15	3.91989e+07	3.61121e+07	3.5453e+07	3.90073e+07	3.65725e+07	4.35911e+07	3.65324e+07	3.80407e+07	3.46637e+06	3.02474e+06	3.79972e+06	187950	3.90355e+06	3.10492e+06	3.65696e+06	4.20518e+06
Phytosphingosine	Organonitrogen compounds	Amines	7.67565e+07	3.70572e+07	1.05054	1.33556e-05	7.40822e+07	7.22432e+07	7.37379e+07	7.9495e+07	7.78334e+07	8.60417e+07	6.90707e+07	8.15484e+07	3.75103e+07	2.58385e+07	2.84302e+07	7.52077e+07	2.67475e+07	3.14331e+07	4.10669e+07	3.0223e+07
(±)-Naringenin	Unclassified	Unclassified	3.49927e+07	2652.41	13.6875	1.22103e-10	2.83017e+07	3.06115e+07	4.68536e+07	3.78397e+07	3.26998e+07	3.32168e+07	3.87168e+07	3.17013e+07	2354.38	3047.09	9750.37	1.71421e-09	1.71421e-09	3805.47	1.71421e-09	2261.93
3-amino-2-naphthoic acid	Unclassified	Unclassified	6.17802e+07	1.96707e+07	1.65109	0.000184862	5.24757e+07	5.14802e+07	6.61282e+07	6.9194e+07	4.34779e+07	6.49704e+07	8.39005e+07	6.26144e+07	2.23707e+07	2.77794e+07	20547.4	5.89109e+07	8250.31	4147.91	2.14176e+07	2.68541e+07
Norethindrone	Steroids and steroid derivatives	Estrane steroids	2.83388e+06	5.09854e+07	-4.16923	0.00420294	3.04598e+06	2.42868e+06	2.3076e+06	2.75783e+06	3.23057e+06	2.57965e+06	3.07769e+06	3.24307e+06	6.94277e+07	3.65828e+06	9.35111e+07	7.61675e+07	7.91756e+07	7.91874e+07	3.22966e+06	3.52599e+06
all-trans-heptaprenyl diphosphate	Prenol lipids	Polyprenols	3.28027e+07	782809	5.38901	2.50033e-12	3.43703e+07	3.43529e+07	3.43802e+07	2.61066e+07	2.85071e+07	3.41776e+07	3.92052e+07	3.13216e+07	780436	683633	834220	646483	965481	657380	943993	750847
Citbismine B	Quinolines and derivatives	Benzoquinolines	3.19806e+07	1.71421e-09	54.0505	2.51748e-09	4.48492e+07	2.89832e+07	2.90606e+07	3.69136e+07	3.54123e+07	3.09224e+07	2.36862e+07	2.60172e+07	1.71421e-09	1.71421e-09	1.71421e-09	1.71421e-09	1.71421e-09	1.71421e-09	1.71421e-09	1.71421e-09
Glycerophosphocholine	Glycerophospholipids	Glycerophosphocholines	3.06326e+07	1.71421e-09	53.9884	3.84628e-09	2.18253e+07	2.71558e+07	3.23761e+07	2.24025e+07	3.26367e+07	3.47101e+07	4.22872e+07	3.16671e+07	1.71421e-09	1.71421e-09	1.71421e-09	1.71421e-09	1.71421e-09	1.71421e-09	1.71421e-09	1.71421e-09
Luteolin 4'-glucoside	Flavonoids	Flavonoid glycosides	3.22573e+07	228820	7.13927	7.21508e-07	3.49459e+07	5.67676e+07	3.19163e+07	2.51446e+07	2.93139e+07	2.74793e+07	2.16513e+07	3.08398e+07	98803.2	191486	466468	197700	51134.3	265032	318890	241049
5,7,3',4'-Tetrahydroxy-4-phenylcoumarin 5-O-glucoside	Unclassified	Unclassified	3.02943e+07	15351	10.9465	1.573e-08	2.40298e+07	3.78977e+07	4.45714e+07	2.29996e+07	2.70883e+07	3.04396e+07	2.56048e+07	2.9723e+07	3693.99	15964.5	4633.12	8136.26	1.71421e-09	81044.1	5446.89	3889.07
gamma-Glutamylalanine	Carboxylic acids and derivatives	Amino acids, peptides, and analogues	3.07661e+07	1.71421e-09	53.9946	9.14433e-08	4.49453e+07	3.90629e+07	3.59738e+07	3.18178e+07	2.023e+07	2.2439e+07	2.65554e+07	2.51044e+07	1.71421e-09	1.71421e-09	1.71421e-09	1.71421e-09	1.71421e-09	1.71421e-09	1.71421e-09	1.71421e-09
Megestrol	Steroids and steroid derivatives	Pregnane steroids	2.01381e+06	4.20604e+07	-4.38446	0.00524533	2.94735e+06	1.70481e+06	1.50107e+06	2.41816e+06	2.00417e+06	1.60689e+06	2.14081e+06	1.78725e+06	1.83191e+07	6.77549e+07	2.2833e+07	2.10772e+07	2.06473e+07	1.85724e+07	1.13097e+08	5.41824e+07
9S,11R,15S-trihydroxy-2,3-dinor-13E-prostaenoic acid-cyclo[8S,12R]	Fatty Acyls	Eicosanoids	2.88111e+07	1.1529e+06	4.64328	9.2757e-11	2.60525e+07	2.69192e+07	2.77783e+07	3.86268e+07	2.98944e+07	2.79904e+07	2.70643e+07	2.61629e+07	234202	4.72034e+06	3.8958e+06	29620.1	19873.6	38798.8	173112	111469
1-heneicosanoyl-glycero-3-phosphate	Glycerophospholipids	Glycerophosphates	2.86532e+07	184645	7.2778	2.01904e-06	1.95283e+07	2.54284e+07	3.73061e+07	1.64856e+07	2.02629e+07	3.60792e+07	4.64015e+07	2.77332e+07	551748	534130	16489.7	40903.2	40065.2	223267	24747.1	45809.5
16-F1-PhytoP	Fatty Acyls	Octadecanoids	2.62796e+07	188160	7.12584	7.58954e-13	2.6102e+07	2.5462e+07	2.49092e+07	3.34781e+07	2.67936e+07	2.4735e+07	2.45271e+07	2.42298e+07	12496.6	401978	358308	1547.35	1.71421e-09	1818.34	375654	353480
Ureidoisobutyric acid	Organic carbonic acids and derivatives	Ureas	2.70995e+07	1.71421e-09	53.8116	3.30382e-08	3.29436e+07	2.24582e+07	2.14869e+07	3.86321e+07	1.98887e+07	2.27965e+07	3.41886e+07	2.44014e+07	1.71421e-09	1.71421e-09	1.71421e-09	1.71421e-09	1.71421e-09	1.71421e-09	1.71421e-09	1.71421e-09
ALPHA,BETA-TREHALOSE	Organooxygen compounds	Carbohydrates and carbohydrate conjugates	2.99753e+07	36656.7	9.67548	0.000144131	1.42567e+07	3.20084e+07	4.8409e+07	5.15757e+06	1.56302e+07	4.57421e+07	4.4203e+07	3.43956e+07	1.71421e-09	1.71421e-09	214.537	1.71421e-09	1.71421e-09	1.71421e-09	134307	158732
Zopiclone	Pyrrolopyrazines	Cyclopyrrolones	3.08889e+07	5.16357e+06	2.58065	5.25326e-11	3.05695e+07	3.09126e+07	2.73819e+07	3.32319e+07	3.46604e+07	3.20039e+07	2.77017e+07	3.0649e+07	8.05418e+06	6.90759e+06	1.71421e-09	6.50309e+06	1.71421e-09	6.84516e+06	5.9061e+06	7.09242e+06
Methyl-(10R)-hydroxy-(11S,12S)-epoxy-(5Z,8Z,14Z,17Z)-eicosatetraenoate	Fatty Acyls	Eicosanoids	7.4507e+06	3.63041e+07	-2.28468	2.45715e-05	8.09084e+06	7.78887e+06	6.75398e+06	7.53869e+06	7.86185e+06	7.09402e+06	7.30287e+06	7.17449e+06	3.38535e+07	4.5585e+07	5.37728e+07	2.03273e+07	2.41848e+07	4.89511e+07	4.25291e+07	2.12291e+07
Testosterone	Steroids and steroid derivatives	Androstane steroids	5.3413e+06	2.93538e+07	-2.45828	1.03315e-11	5.40328e+06	5.75413e+06	5.22123e+06	6.36257e+06	5.10641e+06	4.6446e+06	4.64703e+06	5.59116e+06	2.45983e+07	2.82037e+07	3.57286e+07	2.74285e+07	3.17875e+07	2.98893e+07	2.96682e+07	2.75261e+07
clavulolactone I	Fatty Acyls	Eicosanoids	241380	3.55203e+07	-7.2012	0.00470173	341574	183750	148227	350627	245006	184875	249580	227399	20862.2	120121	6.31157e+07	4.71741e+07	6.71604e+07	4.98117e+07	1.28687e+06	5.54728e+07
Lepadin D	Sphingolipids	Sphingoid bases	2.74433e+07	3.81928e+06	2.84508	4.6883e-12	2.89432e+07	2.74229e+07	2.66907e+07	2.87821e+07	3.10688e+07	2.97021e+07	2.11001e+07	2.58361e+07	3.38698e+06	5.4723e+06	3.3631e+06	3.61689e+06	3.70012e+06	3.5924e+06	4.03525e+06	3.38716e+06
3-mercaptohexan-1-ol	Thiols	Alkylthiols	2.30371e+07	98741.1	7.86609	2.75956e-16	2.25978e+07	2.30966e+07	2.419e+07	2.29756e+07	1.96321e+07	2.42422e+07	2.35017e+07	2.40607e+07	114071	143367	1.71421e-09	122912	1.71421e-09	158245	127986	123348
Quercetin-3'-glucuronide	Flavonoids	Flavonoid glycosides	2.40231e+07	204565	6.87572	1.16291e-08	2.81397e+07	3.04617e+07	2.20722e+07	1.58486e+07	2.24671e+07	2.82561e+07	1.63895e+07	2.85499e+07	26892.9	230709	462248	235075	130686	273441	157534	119932
LysoPC(0:0/16:0)	Glycerophospholipids	Glycerophosphocholines	3.16439e+07	5.76653e+06	2.45615	3.17438e-05	3.13902e+07	2.43862e+07	3.81838e+07	2.81247e+07	2.67994e+07	1.96493e+07	5.75783e+07	2.70388e+07	5.56628e+06	4.71395e+06	3.21776e+06	3.9671e+06	6.42816e+06	3.79007e+06	1.2996e+07	5.45292e+06
Propylene glycol alginate	Organooxygen compounds	Carbohydrates and carbohydrate conjugates	2.62243e+07	1.71421e-09	53.7642	9.30129e-05	1.12599e+07	3.63509e+07	3.75259e+07	4.75666e+06	1.42786e+07	3.57993e+07	3.79601e+07	3.18631e+07	1.71421e-09	1.71421e-09	1.71421e-09	1.71421e-09	1.71421e-09	1.71421e-09	1.71421e-09	1.71421e-09
PG(16:0/0:0)[U]	Unclassified	Unclassified	2.4565e+07	1.19153e+06	4.36572	3.2237e-08	2.25546e+07	1.86523e+07	2.66106e+07	1.97603e+07	2.43041e+07	2.19612e+07	3.80922e+07	2.45844e+07	1.9284e+06	1.72715e+06	1.06694e+06	474950	704386	1.12402e+06	1.66786e+06	838508
12,13,15-trihydroxy-9E-octadecenoic acid	Fatty Acyls	Fatty Acids and Conjugates	2.28947e+07	407534	5.81195	6.0908e-10	2.08639e+07	1.98038e+07	2.2127e+07	3.29234e+07	2.27526e+07	1.96703e+07	2.27319e+07	2.22851e+07	16018.6	1.66216e+06	1.49336e+06	5498.91	5509.69	9356.6	34575.9	33792.9
5-octenoylglycine	Carboxylic acids and derivatives	Amino acids, peptides, and analogues	2.5915e+06	2.88161e+07	-3.47501	8.5899e-05	2.977e+06	1.82872e+06	2.18753e+06	2.91414e+06	2.26525e+06	2.59325e+06	3.207e+06	2.75912e+06	3.57035e+07	2.55479e+07	109793	3.23594e+07	3.80202e+07	1.97996e+07	4.14144e+07	3.75736e+07
Kaempferol 3-(2''-rhamnosyl-6''-acetylgalactoside) 7-rhamnoside	Flavonoids	Flavonoid glycosides	2.26298e+07	1.71421e-09	53.5515	1.67869e-08	2.80955e+07	3.20564e+07	1.83608e+07	2.16906e+07	2.3215e+07	1.99275e+07	1.41498e+07	2.35426e+07	1.71421e-09	1.71421e-09	1.71421e-09	1.71421e-09	1.71421e-09	1.71421e-09	1.71421e-09	1.71421e-09
Kaempferol 7-neohesperidoside	Polyketides	Flavonoids	2.17081e+07	175205	6.95305	5.13641e-09	1.99816e+07	2.86841e+07	2.91785e+07	1.62355e+07	1.9774e+07	2.25372e+07	1.73432e+07	1.99308e+07	96571.5	79301.6	642902	80846.7	118253	119290	146683	117789
Hexyl salicylic acid	Benzene and substituted derivatives	Benzoic acids and derivatives	91504.2	2.7438e+07	-8.22812	0.000474676	97800.1	94056.1	80114.5	110239	106973	91567.8	66606	84678	128601	174903	4.17987e+07	3.51613e+07	3.84762e+07	3.16199e+07	3.54826e+07	3.66622e+07
9-hydroxy-7Z-Nonene-3,5-diynoic acid	Fatty Acyls	Fatty Acids and Conjugates	2.10529e+07	1.71421e-09	53.4473	8.08709e-11	1.7533e+07	1.94559e+07	1.75293e+07	2.61262e+07	1.82963e+07	2.14503e+07	2.56416e+07	2.23902e+07	1.71421e-09	1.71421e-09	1.71421e-09	1.71421e-09	1.71421e-09	1.71421e-09	1.71421e-09	1.71421e-09
MG(18:3(9Z,12Z,15Z)/0:0/0:0)	Fatty Acyls	Lineolic acids and derivatives	2.16277e+07	1.21855e+06	4.14964	6.68674e-12	2.43018e+07	2.48763e+07	2.28453e+07	1.64104e+07	1.96641e+07	2.00135e+07	2.25637e+07	2.23462e+07	1.08691e+06	1.18854e+06	1.246e+06	983360	1.3357e+06	1.29028e+06	1.33105e+06	1.28654e+06
1-(2-methoxy-14-methyl-pentadecanyl)-sn-glycero-3-phosphoethanolamine	Glycerophospholipids	Glycerophosphoethanolamines	2.19354e+07	40312.1	9.08783	4.47701e-06	1.21433e+07	2.03942e+07	3.1076e+07	1.20448e+07	1.61383e+07	2.75504e+07	3.49989e+07	2.11372e+07	87212.6	58759.4	1.71421e-09	186.577	48991.8	185.989	82441.5	44719
Ser-Tyr	Carboxylic acids and derivatives	Amino acids, peptides, and analogues	2.02906e+07	76.8337	18.0106	7.15528e-11	2.46027e+07	2.41682e+07	2.02339e+07	1.8105e+07	1.49961e+07	1.7773e+07	2.0269e+07	2.21767e+07	1.71421e-09	1.71421e-09	1.71421e-09	141.096	1.71421e-09	473.574	1.71421e-09	1.71421e-09
Astragalin	Flavonoids	Flavonoid glycosides	2.21651e+07	173487	6.99732	3.58824e-06	2.5208e+07	4.08928e+07	2.37727e+07	1.48915e+07	2.09662e+07	1.73829e+07	1.49469e+07	1.92601e+07	305923	1.71421e-09	358438	341803	365188	15637.9	1.71421e-09	903.155
L-Oxalylalbizziine	Carboxylic acids and derivatives	Amino acids, peptides, and analogues	2.09604e+07	1.28031e+06	4.03311	3.25396e-13	1.9826e+07	1.78157e+07	1.94989e+07	2.25057e+07	2.19922e+07	2.38332e+07	1.98996e+07	2.2312e+07	1.9796e+06	1.65196e+06	6029.38	1.93974e+06	1.70043e+06	29095.6	1.39268e+06	1.54291e+06
Luteolin 3'-glucuronide	Flavonoids	Flavonoid glycosides	2.05439e+07	115445	7.47536	4.05133e-08	2.65673e+07	2.7963e+07	1.80954e+07	1.26263e+07	1.89874e+07	2.25159e+07	1.48044e+07	2.27914e+07	173206	21269.2	314181	224535	165468	1203.98	23700	1.71421e-09
4-Pentenoic acid	Fatty Acyls	Fatty acids and conjugates	2.00537e+07	1.71421e-09	53.3772	7.47361e-09	2.43775e+07	1.79306e+07	1.67874e+07	2.65678e+07	1.39829e+07	1.7308e+07	2.52491e+07	1.82268e+07	1.71421e-09	1.71421e-09	1.71421e-09	1.71421e-09	1.71421e-09	1.71421e-09	1.71421e-09	1.71421e-09
C-6 NBD-dihydro-Ceramide	Unclassified	Unclassified	1.91749e+07	76780.5	7.96426	8.36458e-11	1.88863e+07	1.81714e+07	1.98663e+07	1.25466e+07	2.07379e+07	2.12448e+07	1.8679e+07	2.32671e+07	62663.8	57644.8	90432.6	68929.7	88056.9	92971.6	92747.7	60797.1
D-Asparagine	Carboxylic acids and derivatives	Amino acids, peptides, and analogues	2.03626e+07	1.71421e-09	53.3992	1.27036e-06	2.4968e+07	1.18119e+07	1.31001e+07	3.26281e+07	1.80056e+07	1.64128e+07	2.6573e+07	1.94012e+07	1.71421e-09	1.71421e-09	1.71421e-09	1.71421e-09	1.71421e-09	1.71421e-09	1.71421e-09	1.71421e-09
L-Glutamic acid	Carboxylic acids and derivatives	Amino acids, peptides, and analogues	1.90048e+07	1.71421e-09	53.2997	4.55544e-09	2.2004e+07	1.60372e+07	1.5846e+07	2.62827e+07	1.53562e+07	1.66676e+07	2.34167e+07	1.64278e+07	1.71421e-09	1.71421e-09	1.71421e-09	1.71421e-09	1.71421e-09	1.71421e-09	1.71421e-09	1.71421e-09
5,6-Dimethylbenzimidazole	Benzimidazoles	Unclassified	2.41356e+07	5.89679e+06	2.03316	4.11947e-15	2.52065e+07	2.39234e+07	2.27309e+07	2.47646e+07	2.48783e+07	2.51419e+07	2.24571e+07	2.39819e+07	7.0632e+06	4.71612e+06	6.2789e+06	6.96389e+06	4.5083e+06	5.81402e+06	5.25607e+06	6.5738e+06
Calanolide A	Unclassified	Unclassified	926274	1.96629e+07	-4.40789	5.79263e-08	1.5754e+06	878810	643935	1.0465e+06	1.0214e+06	720333	742371	781438	1.41103e+07	1.67452e+07	2.59205e+07	1.42652e+07	2.64994e+07	1.61312e+07	2.01855e+07	2.34459e+07
L-Arginine	Carboxylic acids and derivatives	Amino acids, peptides, and analogues	1.84567e+07	1.71421e-09	53.2575	2.02665e-09	2.48548e+07	1.57897e+07	1.56827e+07	2.43188e+07	1.68739e+07	1.55025e+07	1.78933e+07	1.67376e+07	1.71421e-09	1.71421e-09	1.71421e-09	1.71421e-09	1.71421e-09	1.71421e-09	1.71421e-09	1.71421e-09
LysoPE(18:2(9Z,12Z)/0:0)	Glycerophospholipids	Glycerophosphoethanolamines	1.81972e+07	385074	5.56244	1.27002e-12	1.74535e+07	1.73328e+07	2.07578e+07	1.55556e+07	2.02029e+07	1.83904e+07	1.53651e+07	2.05196e+07	353907	333614	254366	212902	428415	312128	632761	552497
ESTRADIOL ACETATE	Unclassified	Unclassified	334828	1.86566e+07	-5.80012	1.89471e-09	562138	251215	194109	500981	277656	216096	370065	306360	1.27021e+07	1.52922e+07	2.08422e+07	1.66272e+07	2.29605e+07	1.67953e+07	2.11028e+07	2.29302e+07
Armillarin	Prenol lipids	Sesquiterpenoids	2.36906e+07	4.43825e+07	-0.905673	5.21594e-05	2.61258e+07	2.23078e+07	2.12961e+07	2.24764e+07	1.78196e+07	3.00441e+07	2.25392e+07	2.6916e+07	6.01391e+07	4.66266e+07	5.27942e+07	3.17004e+07	4.54935e+07	3.26452e+07	4.31985e+07	4.24624e+07
Glucoheptonic acid	Unclassified	Unclassified	1.90611e+07	1.67047e+06	3.5123	5.73103e-11	1.51891e+07	1.8385e+07	2.24253e+07	1.74021e+07	1.76007e+07	2.07855e+07	2.21198e+07	1.8581e+07	1.39247e+06	1.16406e+06	1.75448e+06	1.0751e+06	1.71421e-09	1.2441e+06	2.81046e+06	3.92309e+06
3,7,12-Trioxo-5beta-chol-1-en-24-oic Acid	Unclassified	Unclassified	1.12155e+07	3.15724e+07	-1.49317	5.6869e-05	1.49458e+07	9.9316e+06	8.35242e+06	1.30988e+07	1.09791e+07	9.54683e+06	1.03936e+07	1.2476e+07	3.09304e+07	3.38291e+07	2.40424e+07	1.86455e+07	4.56661e+07	2.03453e+07	4.12042e+07	3.7916e+07
12-Methyltridecanoic acid	Fatty Acyls	Fatty acids and conjugates	1.86136e+07	1.52127e+06	3.61301	6.01765e-13	1.81232e+07	1.88692e+07	1.70196e+07	1.89545e+07	1.93286e+07	2.00296e+07	1.7204e+07	1.938e+07	1470.98	2.71312e+06	2.97742e+06	1.71421e-09	1.71421e-09	2347.36	3.06021e+06	3.41555e+06
Quercetin 3-(3R-glucosylrutinoside)	Flavonoids	Flavonoid glycosides	1.82987e+07	124936	7.19441	3.32573e-06	1.47359e+07	1.6754e+07	3.5215e+07	1.35272e+07	1.57559e+07	1.66582e+07	1.6985e+07	1.67588e+07	117651	101918	1.71421e-09	114871	184970	148205	168463	163411
Lucidone C	Steroids and steroid derivatives	Oxosteroids	1.74127e+07	558811	4.96164	4.59042e-12	1.87091e+07	1.47142e+07	1.62997e+07	1.99114e+07	1.73073e+07	1.72726e+07	1.65203e+07	1.85671e+07	3450.18	87461.8	4.35517e+06	1.71421e-09	6293.84	18104.8	1.71421e-09	1.71421e-09
punaglandin 3	Fatty Acyls	Eicosanoids	1.76848e+07	967323	4.19237	4.14897e-11	2.11838e+07	1.90672e+07	1.79413e+07	1.65164e+07	1.87352e+07	1.51887e+07	1.45018e+07	1.83441e+07	2.83939e+06	3.44121e+06	38562.3	11488.1	16420	1.37045e+06	21069.4	1.71421e-09
1,2,3-Trihydroxybenzene	Phenols	Benzenetriols and derivatives	1.76967e+07	1.37147e+06	3.68969	1.40425e-12	1.4849e+07	1.58696e+07	1.72708e+07	1.90082e+07	1.63119e+07	1.92788e+07	1.82161e+07	2.07693e+07	1.33464e+06	1.17464e+06	1.29252e+06	1.24668e+06	1.38255e+06	1.30741e+06	1.59605e+06	1.63729e+06
14-O-(beta-D-glucopyranosyl)-7S,14R-dihydroxy-7,9,13,17-tetramethyl-2E,4E,8E,10E,12E,16E-octadecahexaenoic acid	Fatty Acyls	Fatty acyl glycosides	1.89233e+07	7915.04	11.2233	3.47478e-05	2.69546e+07	2.54641e+07	1.14166e+07	2.05336e+07	2.42079e+07	1.0129e+07	4.5328e+06	2.81481e+07	1.71421e-09	50282.5	1.71421e-09	3178.02	1806.52	8053.21	1.71421e-09	1.71421e-09
lupinine	Unclassified	Unclassified	1.96443e+07	3.07873e+06	2.67371	1.58953e-07	1.47185e+07	2.19808e+07	2.02131e+07	1.37692e+07	2.35357e+07	2.53732e+07	1.36837e+07	2.38803e+07	3.77285e+06	2.79415e+06	2.91457e+06	3.03887e+06	3.60534e+06	2.2736e+06	3.12796e+06	3.10249e+06
Phenazopyridine	Pyridines and derivatives	Aminopyridines and derivatives	515713	2.0005e+07	-5.27765	0.000271646	656572	460979	393771	731429	471357	358045	594360	459189	9.8685e+06	1.10312e+07	3.20724e+07	3.07871e+07	2.80628e+07	3.08541e+07	1.26089e+07	4.75461e+06
18-hydroxypregna-1,4,20-trien-3-one	Unclassified	Unclassified	3.69248e+06	1.93139e+07	-2.38698	1.8889e-11	4.07056e+06	3.7886e+06	3.44212e+06	4.16882e+06	3.45391e+06	3.39726e+06	3.32679e+06	3.89178e+06	1.58034e+07	1.80223e+07	2.30987e+07	1.77169e+07	2.06497e+07	2.03389e+07	2.05884e+07	1.82926e+07
S-cucujolide V	Fatty Acyls	Fatty esters	1.54088e+07	10416.3	10.5307	9.02737e-17	1.66336e+07	1.59599e+07	1.45415e+07	1.59733e+07	1.54057e+07	1.57753e+07	1.36559e+07	1.53252e+07	15812.9	8991.8	13895.4	5708.1	7761.36	8128.08	9108.05	13924.4
MG(0:0/18:3(9Z,12Z,15Z)/0:0)	Fatty Acyls	Lineolic acids and derivatives	1.53775e+07	173027	6.47367	2.07834e-15	1.33489e+07	1.47289e+07	1.64945e+07	1.50005e+07	1.65314e+07	1.61655e+07	1.61774e+07	1.45727e+07	229279	387481	1.71421e-09	1.71421e-09	268728	2968.45	245905	249857
Palmitic amide	Fatty Acyls	Fatty amides	5.1642e+07	2.3143e+07	1.15797	0.0300995	6.24474e+07	4.58083e+07	4.75751e+07	5.18396e+07	4.0259e+07	4.83142e+07	6.49311e+07	5.19616e+07	6.42052e+07	7.07501e+07	125514	66508.7	73472.7	4.9825e+07	61705.1	36730.8
2-hydroxyhexadecanoic acid	Fatty Acyls	Fatty acids and conjugates	1.68923e+07	1.5675e+06	3.42983	9.90649e-13	1.56554e+07	1.44904e+07	1.59002e+07	1.72713e+07	1.96721e+07	1.83698e+07	1.61722e+07	1.76067e+07	24606	2.31219e+06	1.61087e+06	1.87456e+06	1.69219e+06	1.84138e+06	2.17463e+06	1.00955e+06
1-(8-[5]-ladderane-octanoyl)-2-(8-[3]-ladderane-octanyl)-sn-glycero-3-phospho-(1'-sn-glycerol)	Unclassified	Unclassified	2.02328e+07	890900	4.50529	0.000983313	8.23295e+06	1.48024e+07	2.59177e+07	7.81652e+06	1.244e+07	2.67474e+07	4.69927e+07	1.89125e+07	30587.4	207459	54905.8	24778.5	47838.1	65145.2	196025	6.50046e+06
Noravicholic acid	Sterol Lipids	Bile acids and derivatives	1.56437e+07	301726	5.6962	3.13226e-11	1.80766e+07	1.31004e+07	1.48649e+07	1.97852e+07	1.47499e+07	1.36265e+07	1.42952e+07	1.66505e+07	261079	886994	1212.84	1.71421e-09	356285	246621	1.71421e-09	661615
Sempervirenoside A	Polyketides	Flavonoids	1.75727e+07	1.71421e-09	53.1866	1.37051e-05	2.38719e+07	1.65306e+07	7.8421e+06	3.23479e+07	1.61452e+07	1.05048e+07	1.69857e+07	1.63538e+07	1.71421e-09	1.71421e-09	1.71421e-09	1.71421e-09	1.71421e-09	1.71421e-09	1.71421e-09	1.71421e-09
3alpha,7alpha,12beta-Trihydroxy-11-oxo-5beta-cholan-24-oic Acid	Unclassified	Unclassified	1.5572e+07	23376.5	9.37969	5.84132e-09	1.65403e+07	1.19715e+07	1.38316e+07	2.13316e+07	1.36331e+07	1.34878e+07	1.33054e+07	2.04751e+07	5363.94	11688	11992.8	21424.6	52399.9	54756.8	16893.4	12492.3
3-Hydroxy-9Z-octadecenoylcarnitine	Fatty Acyls	Fatty acid esters	2.09661e+06	1.69715e+07	-3.01698	3.95325e-13	1.81171e+06	2.09911e+06	1.56589e+06	2.05754e+06	2.1443e+06	2.38332e+06	2.20842e+06	2.50258e+06	1.77132e+07	1.48965e+07	1.96456e+07	1.85382e+07	1.58874e+07	1.53094e+07	1.67323e+07	1.70495e+07
bufalin	Sterol Lipids	Sterols	1.54834e+07	818704	4.24124	2.25836e-12	1.44938e+07	1.40588e+07	1.22684e+07	1.56623e+07	1.61738e+07	1.674e+07	1.61933e+07	1.82768e+07	666786	691232	1.18188e+06	693314	884579	850278	813273	768293
Kaempferol 3-rungioside	Polyketides	Flavonoids	1.50724e+07	30895.1	8.93031	3.54131e-08	1.36454e+07	2.08721e+07	2.11037e+07	1.0494e+07	1.55291e+07	1.39817e+07	1.19485e+07	1.30045e+07	2910.84	1.71421e-09	10784.3	29911.9	192619	1994.18	4403.68	4536.76
Methyl linolenate	Unclassified	Unclassified	1.52465e+07	15728.5	9.92088	4.23514e-07	1.09911e+07	1.51306e+07	1.27861e+07	1.18295e+07	1.5043e+07	2.66473e+07	1.50077e+07	1.45366e+07	62443	61207.8	1.71421e-09	1.71421e-09	1.71421e-09	1.71421e-09	1.71421e-09	2177.1
D-(+)-Malic acid	Hydroxy acids and derivatives	Beta hydroxy acids and derivatives	1.16978e+06	2.18769e+07	-4.2251	0.00586855	965782	1.15455e+06	1.34212e+06	1.02273e+06	1.19456e+06	1.28512e+06	1.14907e+06	1.2443e+06	3.5074e+07	3.88157e+07	3.6793e+07	3.27018e+07	46321.5	3.07966e+07	482822	304934
Piscerythramine	Polyketides	Flavonoids	1.46868e+07	37750.5	8.60381	4.30871e-07	9.84501e+06	1.48131e+07	2.10928e+07	8.43064e+06	1.13876e+07	1.68779e+07	2.06045e+07	1.44431e+07	25622.2	101153	10075.2	1.71421e-09	33561.4	11676.9	81042.3	38873
3-Methyl sulfolene	Dihydrothiophenes	Unclassified	1.37352e+07	1.71421e-09	52.8312	2.28218e-14	1.23118e+07	1.40049e+07	1.28002e+07	1.63205e+07	1.28969e+07	1.39604e+07	1.33813e+07	1.42051e+07	1.71421e-09	1.71421e-09	1.71421e-09	1.71421e-09	1.71421e-09	1.71421e-09	1.71421e-09	1.71421e-09
15-deoxy-δ-12,14-PGJ2-d4	Unclassified	Unclassified	476180	2.61643e+07	-5.77995	0.0339792	509045	490912	435719	504419	473009	335400	483867	577073	2.88324e+06	2.88161e+06	7.00951e+07	5.42865e+07	2.5967e+06	6.49284e+07	4.79387e+06	6.84876e+06
Cinobufagin	Unclassified	Unclassified	1.69925e+07	2.22139e+06	2.93536	2.69329e-06	1.51132e+07	1.34347e+07	1.4725e+07	1.412e+07	1.20376e+07	2.79368e+07	1.65363e+07	2.20361e+07	4.1735e+06	2.98073e+06	59232.8	9063.97	2.93465e+06	2.10194e+06	2.95494e+06	2.55711e+06
9,10-epoxy-13-hydroxy-11-octadecenoic acid	Fatty Acyls	Octadecanoids	1.38038e+07	111551	6.95122	4.33393e-10	1.29065e+07	1.20851e+07	1.38297e+07	1.98548e+07	1.33878e+07	1.17461e+07	1.33068e+07	1.33135e+07	7370.01	474685	382967	1925.49	1684.14	4819.62	6826.49	12127
Isocitrate	Carboxylic acids and derivatives	Tricarboxylic acids and derivatives	1.43761e+06	2.14042e+07	-3.89615	0.0105744	1.45953e+06	1.62692e+06	1.39385e+06	1.25591e+06	1.70873e+06	1.48273e+06	1.04006e+06	1.53317e+06	2.86131e+07	3.48269e+07	5.12334e+07	2.96043e+07	1.71421e-09	2.6449e+07	279026	228176
LysoPE(15:0/0:0)	Glycerophospholipids	Glycerophosphoethanolamines	1.30192e+07	56267.8	7.85411	3.40275e-14	1.40324e+07	1.22386e+07	1.25681e+07	1.42045e+07	1.47604e+07	1.22555e+07	1.1244e+07	1.28502e+07	90785.9	1.71421e-09	1.71421e-09	1.71421e-09	1.71421e-09	359357	1.71421e-09	1.71421e-09
5,7-Dimethoxy-8-prenylflavan	Unclassified	Unclassified	3.34453e+06	1.67976e+07	-2.32838	6.3279e-08	5.02666e+06	2.77126e+06	2.18458e+06	5.04085e+06	3.05656e+06	2.65824e+06	3.12433e+06	2.89379e+06	1.4888e+07	1.46814e+07	2.00864e+07	9.94529e+06	2.00983e+07	1.66654e+07	1.94711e+07	1.8545e+07
HU-331	Unclassified	Unclassified	1.25421e+06	1.64494e+07	-3.71319	3.26436e-05	982617	1.08956e+06	1.25458e+06	1.50241e+06	1.36808e+06	1.21215e+06	1.25664e+06	1.36761e+06	1.96963e+07	3.09546e+06	2.13061e+07	1.8753e+07	1.74684e+07	2.47928e+07	8.23217e+06	1.8251e+07
7-OXOCALLITRISIC ACID, METHYL ESTER	Unclassified	Unclassified	8.45299e+06	2.97069e+07	-1.81327	0.0239329	8.98933e+06	8.9299e+06	8.47532e+06	9.60005e+06	8.27818e+06	7.4446e+06	7.52904e+06	8.37747e+06	3.91034e+07	8.40284e+07	1.46392e+07	1.16524e+07	2.74831e+07	1.3189e+07	2.46696e+07	2.28902e+07
TROMETHAMINE	Organonitrogen compounds	Amines	1.25582e+07	1.71421e-09	52.7019	4.6164e-16	1.20594e+07	1.29656e+07	1.19942e+07	1.27035e+07	1.2208e+07	1.31124e+07	1.13166e+07	1.4106e+07	1.71421e-09	1.71421e-09	1.71421e-09	1.71421e-09	1.71421e-09	1.71421e-09	1.71421e-09	1.71421e-09
Marinobufagenin	Unclassified	Unclassified	8.05758e+06	2.80137e+07	-1.79772	0.00693668	1.15669e+07	8.84322e+06	9.17302e+06	7.78366e+06	7.45929e+06	5.25853e+06	7.61207e+06	6.764e+06	3.53634e+07	45869.2	4.04564e+07	3.22108e+07	3.34057e+07	3.48277e+07	560038	4.72402e+07
Polyporusterone F	Steroids and steroid derivatives	Bile acids, alcohols and derivatives	1.79881e+06	1.92249e+07	-3.41786	0.00189895	2.22366e+06	1.93988e+06	1.29482e+06	1.64709e+06	2.16099e+06	1.7659e+06	1.58021e+06	1.77792e+06	33458.1	1.69823e+07	1.69669e+07	1.67453e+07	1.74495e+07	1.60459e+07	2.28226e+07	4.6753e+07
FAPy-adenine	Diazines	Pyrimidines and pyrimidine derivatives	1.21579e+07	1.71421e-09	52.6552	2.04402e-17	1.30514e+07	1.22206e+07	1.16498e+07	1.14265e+07	1.18363e+07	1.22354e+07	1.16398e+07	1.32036e+07	1.71421e-09	1.71421e-09	1.71421e-09	1.71421e-09	1.71421e-09	1.71421e-09	1.71421e-09	1.71421e-09
Isoleucylproline	Carboxylic acids and derivatives	Amino acids, peptides, and analogues	1.31342e+07	789451	4.05633	4.83529e-10	9.39556e+06	1.0575e+07	1.4337e+07	1.65236e+07	1.27852e+07	1.48253e+07	1.29094e+07	1.37221e+07	904625	1.02242e+06	17029.6	682733	932524	764126	1.08124e+06	910909
LysoPE(0:0/18:2(9Z,12Z))	Glycerophospholipids	Glycerophosphoethanolamines	1.21627e+07	54082.8	7.81308	2.82211e-11	1.17819e+07	1.14586e+07	1.41911e+07	1.01678e+07	1.40359e+07	1.12866e+07	9.88463e+06	1.44952e+07	138221	1.71421e-09	1.71421e-09	324.489	143869	128150	16915.4	5182.65
Eremolactone	Prenol lipids	Isoprenoids	297217	1.56377e+07	-5.71737	0.000777567	229104	266383	273703	345008	332384	268258	318082	344818	2.74655e+06	2.94921e+07	1.27908e+07	1.32774e+07	1.18666e+07	1.65068e+07	3.16706e+07	6.75079e+06
Armexifolin	Prenol lipids	Terpene lactones	23068.3	1.67388e+07	-9.50307	0.00135693	19240.4	22052.6	18653	20390	25618.6	24574.5	28245	25771.9	1.80413e+06	2.61495e+06	3.32271e+06	2.63902e+07	2.13046e+07	2.47559e+07	2.68406e+07	2.68774e+07
3D,7D,11D-Phytanic acid	Prenol lipids	Diterpenoids	1.17781e+07	6697.69	10.7802	1.76343e-13	1.16518e+07	1.06412e+07	1.0056e+07	1.31174e+07	1.10777e+07	1.36828e+07	1.24142e+07	1.15839e+07	10935	6262.93	7270.5	11982.5	2091.58	1.71421e-09	2902.92	12136.1
Muricatin C	Fatty Acyls	Fatty alcohols	164622	1.39668e+07	-6.40669	5.86045e-05	176030	139910	131361	196452	180730	181230	150001	161265	2.25327e+07	1.77022e+07	7.84642e+06	1.50895e+07	6.20675e+06	1.84557e+07	4.26426e+06	1.96366e+07
PA(15:0/18:3(6Z,9Z,12Z))	Glycerophospholipids	Glycerophosphates	1.17521e+07	48031.3	7.93473	2.29792e-11	1.0491e+07	1.13972e+07	1.13435e+07	1.59067e+07	1.18918e+07	1.15663e+07	1.08435e+07	1.05771e+07	63347.9	246752	69555.2	1.71421e-09	1.71421e-09	1.71421e-09	2516.29	2078.57
Glycinoeclepin A	Fatty Acyls	Fatty acids and conjugates	1.22728e+07	26066	8.87908	9.31409e-06	6.50972e+06	1.11387e+07	1.73117e+07	6.22651e+06	9.84237e+06	1.37577e+07	2.12034e+07	1.21926e+07	38457.4	16908.1	43811.1	24818.8	12325.6	14588.2	22380.3	35238.5
2-Hydroxyfelbamate	Glycerolipids	Unclassified	1.10501e+07	1.71421e-09	52.5174	2.67067e-14	1.1618e+07	1.28897e+07	1.05182e+07	9.95376e+06	1.04526e+07	1.17498e+07	1.00196e+07	1.1199e+07	1.71421e-09	1.71421e-09	1.71421e-09	1.71421e-09	1.71421e-09	1.71421e-09	1.71421e-09	1.71421e-09
4-Deoxyhumulone	Organooxygen compounds	Carbonyl compounds	1.16379e+06	1.34043e+07	-3.5258	4.25779e-06	1.03306e+06	1.0787e+06	1.17873e+06	1.33399e+06	1.3006e+06	1.08995e+06	1.1427e+06	1.15257e+06	1.18287e+07	1.38638e+07	1.29013e+07	1.36279e+07	1.3579e+07	1.39663e+07	2.25718e+07	4.89588e+06
LysoPA(18:2(9Z,12Z)/0:0)	Glycerophospholipids	Glycerophosphates	1.27067e+07	1.06305e+06	3.57932	1.40078e-08	1.66348e+07	1.09583e+07	1.24617e+07	1.34759e+07	1.67395e+07	9.01341e+06	1.04964e+07	1.18739e+07	759939	2.11972e+06	1.08017e+06	768262	884933	1.30393e+06	845548	741855
Vitexin 6''-O-glucoside	Polyketides	Flavonoids	1.15838e+07	548369	4.40081	2.14005e-12	1.20521e+07	1.31004e+07	1.28821e+07	9.29617e+06	1.17491e+07	1.1911e+07	9.84899e+06	1.18302e+07	749765	625047	891568	837337	636705	594814	18737.9	32981.5
Mammea B/BA	Coumarins and derivatives	Hydroxycoumarins	657683	1.20622e+07	-4.19696	1.05342e-08	1.02051e+06	484707	417865	977204	576638	524713	601501	658329	7.50613e+06	9.9378e+06	1.30374e+07	1.65676e+07	1.34636e+07	1.07039e+07	1.29399e+07	1.23414e+07
3beta-hydroxy-9beta-pimara-7,15-dien-19,6beta-olide	Prenol lipids	Isoprenoids	872294	1.20219e+07	-3.78471	3.31974e-09	1.0179e+06	795988	739379	1.03297e+06	910313	849952	800035	831817	7.77926e+06	1.11563e+07	1.3705e+07	1.50473e+07	1.2363e+07	1.05575e+07	1.092e+07	1.46472e+07
3-hydroxyoct-4-enoylglycine	Carboxylic acids and derivatives	Amino acids, peptides, and analogues	1.35321e+07	2.97566e+07	-1.13683	0.00470649	1.60945e+07	9.85188e+06	1.18624e+07	1.36007e+07	1.24385e+07	1.44304e+07	1.36927e+07	1.62854e+07	2.7969e+07	3.26271e+07	1.28294e+06	4.23756e+07	3.76286e+07	2.03702e+07	4.03636e+07	3.54355e+07
Quercetin 3-glucosyl-(1->3)-rhamnosyl-(1->6)-galactoside	Flavonoids	Flavonoid glycosides	1.22642e+07	125426	6.61147	2.44401e-05	9.97216e+06	1.10999e+07	2.59086e+07	8.97848e+06	1.01982e+07	1.02541e+07	1.15489e+07	1.01534e+07	195577	39766.4	221969	187742	200371	1787.7	6454.13	149741
catechin 3-decanoate	Polyketides	Flavonoids	1.59353e+06	1.35034e+07	-3.08303	8.45604e-06	1.75623e+06	1.52201e+06	1.38813e+06	1.70549e+06	1.73337e+06	1.56159e+06	1.58419e+06	1.49727e+06	8.85947e+06	6.31228e+06	1.91642e+07	1.57309e+07	1.81676e+07	1.78923e+07	1.27963e+07	9.10458e+06
17-hydroxy-linolenic acid	Fatty Acyls	Octadecanoids	1.77167e+07	7.12489e+06	1.31417	1.08978e-09	1.59036e+07	1.81056e+07	1.90482e+07	2.16278e+07	1.7263e+07	1.59687e+07	1.79959e+07	1.58206e+07	7.55879e+06	6.21899e+06	7.41469e+06	6.21641e+06	8.0478e+06	6.46335e+06	7.12403e+06	7.95509e+06
Galactonic acid	Hydroxy acids and derivatives	Medium-chain hydroxy acids and derivatives	1.29784e+07	1.90174e+06	2.77072	7.24552e-07	1.31226e+07	1.31759e+07	1.27287e+07	1.4576e+07	1.27375e+07	1.23282e+07	1.42571e+07	1.09008e+07	1.71421e-09	1.71421e-09	1.71421e-09	1.71421e-09	1.71421e-09	1.71421e-09	7.14886e+06	8.06502e+06
(2S)-5,7,3',4'-Tetrahydroxyflavanone 7-glucuronide	Unclassified	Unclassified	1.15041e+07	273196	5.39608	1.69864e-06	1.44101e+07	1.92024e+07	1.20045e+07	6.69143e+06	9.30636e+06	1.13226e+07	7.22287e+06	1.18728e+07	83345.6	277557	467661	282984	214881	374025	282482	202628
14-Hydroperoxy-H4-neuroprostane	Unclassified	Unclassified	4.70132e+06	1.50196e+07	-1.6757	2.85474e-10	6.62803e+06	4.11678e+06	3.95436e+06	5.25453e+06	4.16521e+06	3.9817e+06	4.74156e+06	4.76841e+06	1.59362e+07	1.16947e+07	1.67608e+07	1.43174e+07	1.60742e+07	1.40926e+07	1.60843e+07	1.51963e+07
O-1918	Unclassified	Unclassified	633323	1.09691e+07	-4.11435	9.68702e-09	694072	609423	564457	769450	596592	579986	584302	668303	6.25375e+06	1.13184e+07	1.13252e+07	1.36886e+07	1.08305e+07	1.00815e+07	1.00818e+07	1.41727e+07
Okanin 4'-gentiobioside	Polyketides	Flavonoids	1.07528e+07	279260	5.26696	1.11433e-07	1.40497e+07	1.63173e+07	1.00069e+07	8.19413e+06	8.83694e+06	1.07568e+07	7.54127e+06	1.03193e+07	135595	371372	103904	384007	241164	440169	272103	285767
7β-HYDROXY-7-DESACETOXYKHIVORINIC ACID, METHYL ESTER	Unclassified	Unclassified	20936.4	1.51951e+07	-9.50338	0.0049419	14900.2	34535.3	16967.1	12764.8	29537.7	11601	7397.05	39787.8	15376.2	42622.3	860981	3.04417e+07	2.27921e+07	2.17451e+07	2.76546e+07	1.80085e+07
5,7,3',4'-Tetrahydroxyflavanone 7-alpha-L-arabinofuranosyl-(1->6)-glucoside	Unclassified	Unclassified	6.58748e+06	1.69308e+07	-1.36185	1.14403e-07	8.12459e+06	6.089e+06	5.42103e+06	6.99016e+06	6.38604e+06	5.92566e+06	6.63394e+06	7.12941e+06	1.15701e+07	1.58219e+07	2.17311e+07	1.68866e+07	1.83201e+07	1.63314e+07	1.65951e+07	1.819e+07
PC(P-16:0/2:0)	Glycerophospholipids	Glycerophosphocholines	1.00982e+07	1458.99	12.7568	4.18699e-08	6.70004e+06	1.05105e+07	1.3921e+07	6.86692e+06	8.30793e+06	1.14778e+07	1.29809e+07	1.00204e+07	4855.16	6071.5	743.82	1.71421e-09	1.71421e-09	1.71421e-09	1.4635	1.71421e-09
LysoPA(16:0/0:0)	Glycerophospholipids	Glycerophosphates	9.94663e+06	105801	6.55479	1.8215e-11	1.1664e+07	8.40885e+06	9.14552e+06	9.49299e+06	1.08036e+07	8.18675e+06	1.20719e+07	9.79942e+06	114346	424100	63949.1	104936	40667.6	47375.6	35051.2	15978
Isolinderenolide	Tetrahydrofurans	Unclassified	790397	1.43179e+07	-4.17909	0.00200086	779429	1.00745e+06	830859	640667	893023	691386	636334	844024	4.02307e+06	6.28288e+06	2.89476e+07	2.18767e+07	7.91878e+06	2.75337e+07	9.15696e+06	8.80318e+06
DESACETYL (7)KHIVORINIC ACID, METHYL ESTER	Unclassified	Unclassified	98472.1	1.3935e+07	-7.14479	0.00441051	169913	91659.7	61244.4	43436.4	152078	130959	61981.9	76505.4	33529.5	1.61503e+07	2.74921e+07	2.33331e+07	2.12586e+07	2.17484e+07	702324	761947
17-Hydroxyprogesterone	Steroids and steroid derivatives	Pregnane steroids	53231.7	1.81556e+07	-8.41391	0.0472906	72676.7	65059.8	45452.5	46934.6	58204.9	33298.7	52051.2	52174.8	707902	3.92933e+07	1.04723e+06	1.04579e+06	6.20232e+06	3.43708e+07	6.12299e+07	1.34745e+06
6-(3-carboxyphenoxy)-3,4,5-trihydroxyoxane-2-carboxylic acid	Organooxygen compounds	Carbohydrates and carbohydrate conjugates	3.25388e+06	2.13279e+07	-2.71251	0.0433371	4.10512e+06	7.08267e+06	4.50716e+06	1.95745e+06	1.87547e+06	2.26495e+06	1.90696e+06	2.33124e+06	4.84481e+07	24896.4	4.39271e+07	3.91515e+07	3.88954e+07	90153.1	50744.6	34958.7
Hydroxypropionylcarnitine	Fatty Acyls	Fatty acid esters	569194	1.17265e+07	-4.36471	5.08603e-05	510652	649239	561947	506659	602343	621927	488150	612634	1.35472e+07	9.05718e+06	6265.36	1.13622e+07	1.45025e+07	1.25925e+07	1.39454e+07	1.87988e+07
LysoPA(i-21:0/0:0)	Glycerophospholipids	Glycerophosphates	673515	9.98846e+06	-3.89048	2.29417e-11	369478	593361	990753	516904	580280	643287	1.11934e+06	574712	8.98426e+06	1.10508e+07	9.37208e+06	8.29491e+06	9.91918e+06	1.06618e+07	9.08829e+06	1.25363e+07
Galactinol	Organooxygen compounds	Carbohydrates and carbohydrate conjugates	1.08957e+07	1.71421e-09	52.4971	0.000197666	4.33778e+06	1.21605e+07	1.72831e+07	1.99752e+06	5.1953e+06	1.78442e+07	1.41651e+07	1.41818e+07	1.71421e-09	1.71421e-09	1.71421e-09	1.71421e-09	1.71421e-09	1.71421e-09	1.71421e-09	1.71421e-09
Anhydrocinnzeylanine	Prenol lipids	Terpene lactones	1.41324e+06	1.06592e+07	-2.91501	2.26861e-10	2.16472e+06	1.30962e+06	936151	1.73236e+06	1.43375e+06	1.18063e+06	1.21285e+06	1.33586e+06	1.40256e+07	8.63165e+06	1.06342e+07	9.3276e+06	1.11149e+07	1.00384e+07	1.08023e+07	1.06987e+07
Norethynodrel	Unclassified	Unclassified	1.87007e+06	1.43867e+07	-2.94357	0.00130456	2.27158e+06	2.17081e+06	2.23725e+06	1.68378e+06	1.87774e+06	1.32167e+06	1.70969e+06	1.688e+06	1.81565e+07	257503	2.38957e+07	1.89841e+07	1.6348e+07	1.99125e+07	913475	1.66258e+07
3-Hydroxyadipic acid 3,6-lactone	Lactones	Gamma butyrolactones	1.00313e+07	1.01767e+06	3.30116	1.68723e-12	8.45167e+06	8.95581e+06	9.74889e+06	1.0707e+07	9.38872e+06	1.06953e+07	1.04943e+07	1.18087e+07	740818	791276	1.12751e+06	918395	1.12072e+06	1.01396e+06	1.14126e+06	1.28745e+06
Pantothenic Acid	Organooxygen compounds	Alcohols and polyols	9.07241e+06	33864.7	8.06556	8.35719e-12	7.4381e+06	8.28122e+06	8.31949e+06	8.9461e+06	9.2109e+06	1.05861e+07	8.58288e+06	1.12145e+07	25417.2	17747.2	46901.5	22350.8	40251.8	24174.2	63497.7	30576.9
Talaromycin A	Organooxygen compounds	Ethers	8.98386e+06	47408.5	7.56605	5.05333e-12	7.05345e+06	7.8815e+06	1.03106e+07	8.49854e+06	8.39937e+06	1.02078e+07	9.65643e+06	9.86315e+06	36554.5	41043.4	53335.1	33618.8	63524.1	43862.7	50944.3	56385.2
Isoleucyl-Glutamate	Carboxylic acids and derivatives	Amino acids, peptides, and analogues	8.86437e+06	1624.53	12.4138	5.56197e-14	7.19403e+06	8.52859e+06	1.00991e+07	9.28862e+06	8.65055e+06	9.35993e+06	8.58505e+06	9.20904e+06	593.648	2143.97	1.71421e-09	4016.26	1.71421e-09	4060.48	1.71421e-09	2181.9
Glycerophosphoinositol	Glycerophospholipids	Glycerophosphoinositols	9.60846e+06	708678	3.7611	3.28541e-10	8.25857e+06	9.62963e+06	1.12384e+07	9.11577e+06	9.59417e+06	9.95251e+06	1.0376e+07	8.70263e+06	1.71421e-09	1.71421e-09	1.71421e-09	1.71421e-09	1.71421e-09	1.71421e-09	2.56094e+06	3.10849e+06
Polyoxyethylene 40 monostearate	Fatty Acyls	Fatty acid esters	9.82941e+06	1.03559e+06	3.24666	7.9267e-14	9.96516e+06	9.14008e+06	9.50538e+06	1.0442e+07	8.84847e+06	1.1001e+07	9.27388e+06	1.04593e+07	1.13309e+06	940464	1.28462e+06	49867.5	1.29007e+06	976236	1.27983e+06	1.33051e+06
Tetrahydro-2-methyl-2-thiophenethiol	Thiolanes	Unclassified	8.81017e+06	1.71421e-09	52.1906	7.90188e-14	9.29859e+06	9.16421e+06	8.12882e+06	1.02933e+07	9.06012e+06	7.84697e+06	7.69387e+06	8.99552e+06	1.71421e-09	1.71421e-09	1.71421e-09	1.71421e-09	1.71421e-09	1.71421e-09	1.71421e-09	1.71421e-09
L-Valine	Carboxylic acids and derivatives	Amino acids, peptides, and analogues	9.04947e+06	20304.3	8.7999	5.23025e-09	1.06341e+07	8.0042e+06	7.49206e+06	1.17489e+07	6.48991e+06	7.8504e+06	1.17471e+07	8.42907e+06	24083.6	26534.5	1.71421e-09	29056	1.71421e-09	29919.5	26484.6	26356.5
2-Heptanethiol	Thiols	Alkylthiols	8.78997e+06	1.71421e-09	52.1872	5.91062e-11	8.39294e+06	8.02368e+06	8.37695e+06	1.02679e+07	6.30728e+06	9.04148e+06	1.09253e+07	8.98429e+06	1.71421e-09	1.71421e-09	1.71421e-09	1.71421e-09	1.71421e-09	1.71421e-09	1.71421e-09	1.71421e-09
Annosquamosin B	Prenol lipids	Diterpenoids	9.66504e+06	850445	3.50649	9.28603e-10	6.66929e+06	9.45541e+06	1.07371e+07	9.82725e+06	9.10917e+06	1.09857e+07	1.16721e+07	8.86435e+06	2.13104e+06	1.51558e+06	1.18448e+06	1.13854e+06	16166.3	711273	92870.7	13605.6
PC(O-16:1(11Z)/2:0)	Glycerophospholipids	Glycerophosphocholines	8.90887e+06	22175.3	8.65014	1.28745e-07	6.60261e+06	9.4515e+06	1.32689e+07	5.6351e+06	7.41071e+06	9.34378e+06	1.16887e+07	7.86967e+06	20223.1	24673.8	28058.8	4494.58	16414.7	49429.5	29091.5	5016.62
2'-Deoxymugineic acid	Carboxylic acids and derivatives	Amino acids, peptides, and analogues	8.60065e+06	1.71421e-09	52.1558	7.0769e-11	7.34074e+06	6.83554e+06	6.92717e+06	1.04989e+07	9.26236e+06	9.09144e+06	9.94901e+06	8.90008e+06	1.71421e-09	1.71421e-09	1.71421e-09	1.71421e-09	1.71421e-09	1.71421e-09	1.71421e-09	1.71421e-09
1,6-anhydro-N-acetyl-beta-muramate	Unclassified	Unclassified	9.19719e+06	45.3804	17.6288	1.0415e-05	5.56699e+06	7.82856e+06	1.38688e+07	4.91272e+06	7.53494e+06	9.36357e+06	1.60874e+07	8.41458e+06	1.71421e-09	1.71421e-09	22.7239	1.71421e-09	1.71421e-09	1.71421e-09	340.319	1.71421e-09
Neuraminic acid	Organooxygen compounds	Carbohydrates and carbohydrate conjugates	9.62872e+06	1.71421e-09	52.3187	2.54467e-05	7.34033e+06	7.91089e+06	8.15113e+06	5.45178e+06	1.16014e+07	1.07516e+07	6.46858e+06	1.9354e+07	1.71421e-09	1.71421e-09	1.71421e-09	1.71421e-09	1.71421e-09	1.71421e-09	1.71421e-09	1.71421e-09
PIM1(16:0/14:0)	Glycerophospholipids	Glycerophosphoinositolglycans	9.06018e+06	1238.02	12.8373	3.36716e-07	1.12726e+07	9.00177e+06	7.04916e+06	1.10991e+07	1.07224e+07	6.71305e+06	4.1774e+06	1.2446e+07	1.71421e-09	9904.14	1.71421e-09	1.71421e-09	1.71421e-09	1.71421e-09	1.71421e-09	1.71421e-09
Juniperic acid	Fatty Acyls	Fatty Acids and Conjugates	9.35938e+06	1.07896e+06	3.11678	1.70165e-13	1.02666e+07	7.95718e+06	8.75452e+06	1.03765e+07	8.95834e+06	9.93448e+06	9.15523e+06	9.47215e+06	1.08657e+06	822244	1.15306e+06	1.62408e+06	846036	837453	1.20136e+06	1.06085e+06
Probenecid Glucuronide	Unclassified	Unclassified	9.01083e+06	1.71421e-09	52.223	5.00469e-07	1.42399e+07	1.19185e+07	7.76282e+06	9.93e+06	8.37066e+06	6.25182e+06	5.39891e+06	8.2141e+06	1.71421e-09	1.71421e-09	1.71421e-09	1.71421e-09	1.71421e-09	1.71421e-09	1.71421e-09	1.71421e-09
Luteolin 7-methyl ether	Flavonoids	O-methylated flavonoids	9.04286e+06	11431.2	9.62766	6.76823e-07	1.1166e+07	4.4888e+06	7.2942e+06	1.26607e+07	1.27702e+07	9.27346e+06	8.39257e+06	6.29708e+06	1.71421e-09	1.71421e-09	1.71421e-09	1.71421e-09	1.71421e-09	1.71421e-09	68036.9	23412.4
Charine	Organooxygen compounds	Carbohydrates and carbohydrate conjugates	8.54611e+06	3958.38	11.0761	3.12808e-07	6.45333e+06	8.24698e+06	1.19871e+07	5.32298e+06	6.87479e+06	8.4102e+06	1.30215e+07	8.05191e+06	1.71421e-09	2199.04	5271.71	7198.63	6810.88	8098.29	2088.45	1.71421e-09
1-Monopalmitin	Glycerolipids	Monoradylglycerols	8.34993e+06	240243	5.1192	5.20446e-13	9.20451e+06	9.35592e+06	8.59058e+06	6.86781e+06	7.20492e+06	8.45809e+06	9.0524e+06	8.06519e+06	198501	237435	255377	183233	254778	230639	318731	243248
Benzyl methyl sulfide	Benzene and substituted derivatives	Unclassified	8.05604e+06	1.71421e-09	52.0615	1.79478e-13	8.64867e+06	8.79955e+06	8.212e+06	8.46175e+06	6.29979e+06	8.54619e+06	8.17252e+06	7.30785e+06	1.71421e-09	1.71421e-09	1.71421e-09	1.71421e-09	1.71421e-09	1.71421e-09	1.71421e-09	1.71421e-09
Trigonelline	Unclassified	Unclassified	675473	1.13099e+07	-4.06555	0.00075365	680498	675354	658670	696172	599336	683088	716018	694644	1.62833e+07	1.48762e+07	25387	1.47298e+07	1466.84	1.61363e+07	1.38821e+07	1.4545e+07
Taxifolin	Flavonoids	Flavans	8.36693e+06	68382.7	6.93492	6.23673e-08	7.71222e+06	1.25391e+07	1.10074e+07	6.02694e+06	7.21012e+06	7.70102e+06	6.34939e+06	8.38932e+06	36577.4	64914.1	90075.1	51712.3	64707.9	91457.7	81174.5	66442.8
1-O-(2-methoxy-4-hexadecenyl)-sn-glycerol	Glycerolipids	Monoradylglycerols	1.27347e+07	4.65017e+06	1.45341	1.02684e-08	1.19621e+07	1.20921e+07	1.25937e+07	1.34214e+07	1.23517e+07	1.39682e+07	1.18047e+07	1.36836e+07	4.24114e+06	3.61906e+06	3.92121e+06	8.70658e+06	3.4699e+06	4.87007e+06	4.80642e+06	3.567e+06
N-Didesmethyl-tamoxifen	Stilbenes	Unclassified	3.92162e+07	2.95999e+07	0.405857	0.000156657	4.13424e+07	4.17165e+07	3.70519e+07	3.65902e+07	4.26132e+07	3.584e+07	3.54208e+07	4.31544e+07	2.74503e+07	2.56716e+07	3.36055e+07	2.18955e+07	3.2554e+07	3.10657e+07	3.32471e+07	3.13094e+07
L-Lysine	Carboxylic acids and derivatives	Amino acids, peptides, and analogues	7.7663e+06	1.71421e-09	52.0086	3.03233e-13	7.11979e+06	7.15594e+06	7.74349e+06	9.74193e+06	7.47052e+06	7.84554e+06	7.75398e+06	7.29918e+06	1.71421e-09	1.71421e-09	1.71421e-09	1.71421e-09	1.71421e-09	1.71421e-09	1.71421e-09	1.71421e-09
N-decanoyl-homoserine lactone	Fatty Acyls	Fatty amides	7.71971e+06	2297.68	11.7142	9.63524e-15	8.3038e+06	6.83244e+06	7.41268e+06	8.78202e+06	7.50597e+06	7.17426e+06	7.51564e+06	8.23085e+06	18379.7	1.71421e-09	1.71421e-09	1.71421e-09	1.75822	1.71421e-09	1.71421e-09	1.71421e-09
2-Linoleoyl Glycerol	Unclassified	Unclassified	8.05311e+06	29734.3	8.08127	3.68342e-08	7.57272e+06	9.19229e+06	1.26595e+07	8.2893e+06	6.80683e+06	6.35973e+06	7.2877e+06	6.25686e+06	82700.9	150148	1.71421e-09	1.71421e-09	1.71421e-09	5026.07	1.71421e-09	1.71421e-09
3E-Tetradecen-1-ol	Fatty Acyls	Fatty alcohols	1.20766e+07	4.15691e+06	1.53863	6.33293e-09	1.20224e+07	1.14202e+07	1.07653e+07	1.29337e+07	1.21595e+07	1.37365e+07	1.06197e+07	1.29551e+07	4.17883e+06	3.07711e+06	3.68292e+06	7.59645e+06	3.61536e+06	3.69321e+06	4.07695e+06	3.33446e+06
LysoPI(18:2(9Z,12Z)/0:0)	Glycerophospholipids	Glycerophosphoinositols	7.5416e+06	1.71421e-09	51.9663	9.41782e-13	8.51308e+06	7.51543e+06	7.89819e+06	6.74717e+06	8.33839e+06	5.9743e+06	8.2817e+06	7.0645e+06	1.71421e-09	1.71421e-09	1.71421e-09	1.71421e-09	1.71421e-09	1.71421e-09	1.71421e-09	1.71421e-09
(1R,2R)-Isocitric acid	Carboxylic acids and derivatives	Tricarboxylic acids and derivatives	223230	1.1656e+07	-5.7064	0.00784519	238701	262730	214583	207499	237012	243325	155152	226837	2.33788e+07	2.02282e+07	9.96528e+06	1.75343e+07	7628.4	2.2056e+07	36588.6	41470.6
(1R,2R,4S)-p-Menthane-1,2,8-triol 8-glucoside	Organooxygen compounds	Carbohydrates and carbohydrate conjugates	1.16785e+07	2.48658e+07	-1.09031	0.034059	1.79142e+07	1.09054e+07	9.67222e+06	1.21569e+07	9.26483e+06	1.07062e+07	1.19274e+07	1.08805e+07	3.07464e+07	4.13509e+07	3.22158e+07	3.47798e+07	2.66467e+07	3.23689e+07	220111	597764
12,20-Dioxo-leukotriene B4	Fatty Acyls	Eicosanoids	253237	1.07103e+07	-5.40237	0.00296396	292405	110133	124167	286047	306018	254708	332347	320075	1.67841e+07	6.09856e+06	1.78236e+07	2.53694e+07	1.43221e+06	5.3581e+06	6.28307e+06	6.53373e+06
Rhamnetin 3-sophoroside	Fatty Acyls	Fatty acid esters	7.4571e+06	1019.14	12.837	2.23895e-09	5.44391e+06	6.55086e+06	1.05581e+07	6.42724e+06	8.21585e+06	7.9991e+06	6.59362e+06	7.86808e+06	3881.8	1.71421e-09	1.71421e-09	1.71421e-09	1.71421e-09	1.71421e-09	4271.34	1.71421e-09
avocadenyne acetate	Fatty Acyls	Fatty alcohols	800751	8.2985e+06	-3.37342	2.55742e-09	957363	1.02697e+06	795788	863355	790321	609601	663996	698620	1.16995e+07	7.80781e+06	8.65136e+06	6.61832e+06	8.92816e+06	6.76022e+06	7.95442e+06	7.96823e+06
Ro 31-7549	Unclassified	Unclassified	346538	1.09576e+07	-4.98277	0.00364697	402039	273748	285561	361656	399134	311461	370346	368358	6.3185e+06	112909	2.02926e+07	2.08303e+07	1.67632e+07	1.69913e+07	1.69662e+06	4.65526e+06
3alpha,7beta,12alpha-Trihydroxy-6-oxo-5alpha-cholan-24-oic Acid	Unclassified	Unclassified	7.38799e+06	63509.7	6.86206	4.21377e-10	9.17897e+06	8.57048e+06	8.11336e+06	8.42337e+06	5.56325e+06	5.80528e+06	6.8808e+06	6.56845e+06	68831.7	145081	54354.5	79343.8	50035.9	43618.8	32485.5	34326.9
PI(18:3(6Z,9Z,12Z)/0:0)	Glycerophospholipids	Glycerophosphoinositols	7.37861e+06	634.764	13.5048	1.86969e-08	6.24927e+06	6.02633e+06	8.25378e+06	5.21918e+06	7.89449e+06	7.14192e+06	1.12027e+07	7.04113e+06	363.238	1.71421e-09	1.71421e-09	967.633	1.71421e-09	3747.24	1.71421e-09	1.71421e-09
(2E,4E,7R)-2,7-Dimethyl-2,4-octadiene-1,8-diol 8-O-b-D-glucopyranoside	Fatty Acyls	Fatty acyl glycosides	2.05689e+06	1.0041e+07	-2.28736	1.40935e-05	2.82062e+06	2.08641e+06	1.685e+06	1.80357e+06	1.90964e+06	2.05925e+06	1.99238e+06	2.09824e+06	6.81684e+06	1.40078e+07	6.13663e+06	5.89175e+06	1.02278e+07	1.01896e+07	1.29018e+07	1.41555e+07
Quercetin	Flavonoids	Flavones	7.21999e+06	9335.48	9.59506	1.24856e-09	8.25107e+06	9.99331e+06	5.63522e+06	5.985e+06	6.79691e+06	7.0103e+06	6.1081e+06	7.98e+06	1.71421e-09	15237.7	9790.35	1.71421e-09	12478.6	23342.9	1632.54	12201.7
9-tridecynoic acid	Fatty Acyls	Fatty Acids and Conjugates	6.85403e+06	22114.5	8.27582	8.75779e-18	6.91518e+06	6.51282e+06	6.46188e+06	7.01762e+06	7.19848e+06	7.37576e+06	6.45706e+06	6.89346e+06	32722.6	83467.6	50648.3	2044.14	1492.91	2265.43	1348.42	2926.75
PA(0:0/18:2(9Z,12Z))	Glycerophospholipids	Glycerophosphates	7.15853e+06	61320.8	6.86714	1.5276e-09	8.68931e+06	6.11145e+06	6.91619e+06	7.39061e+06	9.61925e+06	5.32707e+06	5.82059e+06	7.39374e+06	47118.4	34461.1	70756.5	59567.3	62676.5	52579.5	133775	29632
PA(0:0/18:0)	Glycerophospholipids	Glycerophosphates	767064	1.08939e+07	-3.82803	0.00476176	769427	707488	714365	775969	851219	777354	801042	739651	379814	594372	1.571e+07	1.94967e+07	1.59876e+07	2.10996e+06	1.23574e+07	2.05157e+07
Ascorbalamic acid	Carboxylic acids and derivatives	Amino acids, peptides, and analogues	953137	8.22335e+06	-3.10897	9.0149e-07	834239	831734	841866	997960	1.15155e+06	914518	1.12093e+06	932301	2.34142e+06	8.34726e+06	1.01876e+07	8.27134e+06	8.88558e+06	8.49332e+06	9.68464e+06	9.57565e+06
ent-13-J4-NeuroP	Fatty Acyls	Docosanoids	44873.2	7.66772e+06	-7.4168	2.26597e-05	76695.6	26328.3	27956.8	57022.8	48596.2	28562.5	53583.3	40239.8	7.11446e+06	1.21503e+07	8.43584e+06	7.13073e+06	546146	8.98413e+06	1.06385e+07	6.34167e+06
Luteolin 7-glucoside	Flavonoids	Flavonoid glycosides	6.7668e+06	39267.3	7.429	2.73493e-11	5.47628e+06	8.14993e+06	5.93873e+06	6.29805e+06	6.36429e+06	7.84905e+06	6.21776e+06	7.84029e+06	2437.37	52561.6	42359.3	59219.3	54603.4	10920.5	53904.8	38131.9
Tricosanedioic acid	Fatty Acyls	Fatty Acids and Conjugates	6.7718e+06	6839.59	9.95141	2.04658e-10	7.9619e+06	8.01503e+06	8.40732e+06	6.12486e+06	6.71772e+06	5.77504e+06	5.76643e+06	5.40607e+06	3554.96	2168.67	1.71421e-09	1.71421e-09	48993.1	1.71421e-09	1.71421e-09	1.71421e-09
(4E,9a)-9-(3-Methyl-2E-pentenoyloxy)-4,10(14)-oplopadien-3-one	Prenol lipids	Sesquiterpenoids	279181	9.17528e+06	-5.03848	0.000636007	294510	272701	265480	237361	298813	264834	353373	246371	2.04344e+07	606197	7.92934e+06	7.09294e+06	8.27604e+06	6.95411e+06	8.5288e+06	1.35804e+07
MG(0:0/22:5(7Z,10Z,13Z,16Z,19Z)/0:0)	Glycerolipids	Monoradylglycerols	7.17699e+06	366060	4.29323	2.07613e-10	8.34728e+06	6.91722e+06	5.27733e+06	6.70516e+06	8.52434e+06	7.03828e+06	7.47906e+06	7.12728e+06	1.46383e+06	1.34711e+06	36081.7	49801.9	1.71421e-09	31653.3	1.71421e-09	1.71421e-09
Prostaglandin B2-d4	Unclassified	Unclassified	7.03322e+06	243336	4.85316	9.48384e-10	8.8889e+06	8.08774e+06	7.82721e+06	6.09023e+06	7.4912e+06	5.18072e+06	5.63529e+06	7.06445e+06	790083	879527	35990.5	46426.6	59821.8	41879.4	31136.9	61824.4
CAY10585	Unclassified	Unclassified	17202.3	6.71482e+06	-8.6086	2.61156e-10	31104.8	11532.8	12888.4	19858	14152.1	13803.2	15446.3	18832.9	5.06201e+06	5.88038e+06	8.33152e+06	5.8214e+06	7.93695e+06	5.85218e+06	7.54348e+06	7.29063e+06
PS(P-20:0/0:0)	Glycerophospholipids	Glycerophosphoserines	6.93674e+06	1290.56	12.392	6.47273e-07	3.88502e+06	6.59519e+06	9.35873e+06	4.25283e+06	5.54807e+06	9.13667e+06	9.72632e+06	6.99104e+06	6435.54	439.366	293.043	221.627	1053.32	305.313	1576.29	1.71421e-09
16-phenyl tetranor PGF2α	Unclassified	Unclassified	1.29912e+06	7.79025e+06	-2.58414	1.78927e-11	1.84494e+06	1.18113e+06	1.07026e+06	1.57549e+06	1.18874e+06	1.07063e+06	1.24167e+06	1.22007e+06	8.25685e+06	5.89284e+06	7.77312e+06	8.40829e+06	8.51157e+06	7.11718e+06	8.60894e+06	7.75319e+06
2,6,6-Trimethyl-1-cyclohexen-1-acetaldehyde	Organooxygen compounds	Carbonyl compounds	1.07916e+07	4.10898e+06	1.39305	3.93225e-08	1.33532e+07	1.30584e+07	1.04624e+07	1.02667e+07	1.03962e+07	8.47287e+06	9.4368e+06	1.08858e+07	3.19222e+06	4.0523e+06	4.7637e+06	4.21809e+06	3.98279e+06	5.02416e+06	3.86151e+06	3.77709e+06
2-Amino-3,8-dimethyl-3H-imidazo[4,5-f]quinoxaline	Diazanaphthalenes	Benzodiazines	71461.1	9.38521e+06	-7.03709	0.00667728	87424.8	70731	70984.2	67194.7	86936.3	50050.3	67155.8	71211.5	3.49106e+06	2.07958e+07	1.12318e+07	1.09386e+07	230223	150783	2.10343e+07	7.20911e+06
Emopamil	Benzene and substituted derivatives	Phenylbutylamines	1.32116e+06	9.19862e+06	-2.79961	0.000185202	1.47349e+06	1.45338e+06	1.35418e+06	1.63015e+06	1.15687e+06	970836	1.15972e+06	1.37067e+06	5.48046e+06	2.95821e+06	1.52586e+07	1.19965e+07	8.32322e+06	1.48529e+07	7.80933e+06	6.90973e+06
16-Hydroxyhexadecanoic acid	Fatty Acyls	Fatty acids and conjugates	6.72435e+06	433122	3.95655	2.58996e-11	6.6082e+06	6.41284e+06	6.22206e+06	6.4791e+06	7.45567e+06	7.06985e+06	6.08626e+06	7.46081e+06	2043.51	25638.1	37464.1	1.71421e-09	1026.75	1869.56	1.61917e+06	1.77776e+06
Cycloneomammein	Coumarins and derivatives	Furanocoumarins	541236	6.95819e+06	-3.68438	7.25147e-09	719616	497749	473888	562980	480688	558176	552151	484641	6.64907e+06	6.03329e+06	7.50968e+06	4.08493e+06	8.34264e+06	6.43122e+06	8.30414e+06	8.31061e+06
7Z-punaglandin 3	Fatty Acyls	Eicosanoids	6.93452e+06	568528	3.60849	1.58739e-09	8.13667e+06	6.97963e+06	5.43138e+06	7.06587e+06	7.32547e+06	6.34854e+06	6.25473e+06	7.93391e+06	2.31069e+06	1.84685e+06	4223.04	7361.01	1.71421e-09	379103	1.71421e-09	1.71421e-09
Threonylisoleucine	Carboxylic acids and derivatives	Amino acids, peptides, and analogues	6.13553e+06	23737.2	8.01389	2.04539e-11	4.11674e+06	6.09941e+06	6.5203e+06	6.63504e+06	5.59324e+06	6.69754e+06	6.74479e+06	6.67717e+06	30466.4	23560.9	28721.5	17266.8	44569.8	42481.6	1995.79	834.959
7-DESACETOXY-6,7-DEHYDROGEDUNIN	Unclassified	Unclassified	1052.64	8.96861e+06	-13.0567	0.00501115	1.71421e-09	1.71421e-09	1.71421e-09	1.71421e-09	1.71421e-09	1.71421e-09	1.71421e-09	8421.11	1.23882e+07	1.18306e+07	1.71421e-09	1.71421e-09	1.69735e+07	1.71421e-09	1.64063e+07	1.41503e+07
L-Alloisoleucine	Carboxylic acids and derivatives	Amino acids, peptides, and analogues	787490	9.66833e+06	-3.61793	0.00558037	706692	690783	733363	964482	653013	761195	959631	830759	1.27753e+07	1.94698e+07	12788.6	1.61627e+07	13632.5	1.58541e+07	9.73137e+06	3.32701e+06
N-linolenoyl dopamine	Fatty Acyls	Fatty amides	26826	5.98118e+06	-7.80065	2.87124e-13	37415.2	24659.3	10435.8	35958.3	38018.6	17268.8	30957.3	19894.9	4.63512e+06	6.15861e+06	6.67983e+06	5.61475e+06	5.98035e+06	6.62228e+06	6.18585e+06	5.97267e+06
PI(18:3(9Z,12Z,15Z)/0:0)	Glycerophospholipids	Glycerophosphoinositols	6.05482e+06	28466.2	7.73269	1.3323e-09	5.01507e+06	5.16703e+06	6.7417e+06	4.47986e+06	6.50071e+06	5.95871e+06	8.3809e+06	6.19458e+06	28040	20694.7	46111.8	31163.9	12058	23879.9	39180.6	26601
Cucurbic acid	Fatty Acyls	Lineolic acids and derivatives	5.99817e+06	62712	6.57964	1.39861e-12	5.83444e+06	6.02469e+06	5.61414e+06	7.72733e+06	5.79461e+06	5.83753e+06	5.73519e+06	5.41745e+06	119701	123008	109536	12639.5	16158.5	11512.4	50950.1	58190.4
2beta-Hydroxytestosterone	Sphingolipids	Phosphosphingolipids	669475	6.72336e+06	-3.32808	4.07365e-09	756278	646887	630569	798973	655573	588826	593483	685210	3.95107e+06	7.03631e+06	7.43165e+06	8.41615e+06	6.55354e+06	7.0614e+06	5.89679e+06	7.43994e+06
11'-Carboxy-alpha-tocotrienol	Prenol lipids	Sesquiterpenoids	5.88022e+06	1834.88	11.646	3.70757e-11	4.89566e+06	5.22285e+06	4.70998e+06	6.02445e+06	6.09899e+06	6.58432e+06	6.06276e+06	7.44276e+06	4605.66	1.71421e-09	1.71421e-09	5359.5	1.71421e-09	1.71421e-09	4713.87	1.71421e-09
LysoPA(18:3(9Z,12Z,15Z)/0:0)	Glycerophospholipids	Glycerophosphates	6.16213e+06	229635	4.74601	2.45679e-10	6.26167e+06	4.46864e+06	6.07099e+06	5.48751e+06	8.07392e+06	5.60831e+06	6.67226e+06	6.65374e+06	153091	342031	261145	238495	182515	340308	148376	171120
Lucidone B	Steroids and steroid derivatives	Oxosteroids	1.8382e+06	8.59196e+06	-2.22469	2.95589e-05	2.44774e+06	2.4232e+06	1.84452e+06	1.7149e+06	1.7143e+06	1.37966e+06	1.4959e+06	1.68537e+06	4.01617e+06	3.88285e+06	1.26012e+07	1.1241e+07	9.91842e+06	8.98446e+06	9.14186e+06	8.94967e+06
2-Aminonicotinic acid	Pyridines and derivatives	Pyridinecarboxylic acids and derivatives	6.29256e+06	1.71421e-09	51.705	1.44639e-06	7.6755e+06	4.35233e+06	5.25395e+06	9.6043e+06	3.95104e+06	5.14165e+06	9.28621e+06	5.07548e+06	1.71421e-09	1.71421e-09	1.71421e-09	1.71421e-09	1.71421e-09	1.71421e-09	1.71421e-09	1.71421e-09
3-((8Z,11E,13Z)-pentadeca-8,11,13-trien-1-yl)catechol	Polyketides	Phenolic lipids	1.01526e+06	9.88375e+06	-3.28322	0.00708095	1.21255e+06	997705	900450	943302	1.18387e+06	943481	949552	991139	1.49748e+07	374327	1.66774e+07	1.45463e+07	1.69507e+07	1.49478e+07	400845	197786
N-(3-hydroxy-pentanoyl)-homoserine lactone	Fatty Acyls	Fatty amides	6.05417e+06	215056	4.81514	9.3203e-10	7.69551e+06	4.48424e+06	4.53231e+06	6.07157e+06	5.75121e+06	6.44626e+06	6.21149e+06	7.24077e+06	241966	282174	3893.11	347683	4798.79	306355	372049	161530
(3R,7S)-iso-jasmonic acid	Fatty Acyls	Octadecanoids	5.75924e+06	218663	4.7191	1.35359e-18	5.76425e+06	5.56463e+06	5.42136e+06	5.90529e+06	5.98657e+06	5.91753e+06	5.47907e+06	6.0352e+06	118502	258748	266223	249364	263103	146636	271463	175265
Biotin-XX hydrazide	Unclassified	Unclassified	5.58907e+06	30062.3	7.53851	5.67e-11	5.45019e+06	4.79372e+06	6.57376e+06	4.73108e+06	5.6101e+06	5.09192e+06	7.25556e+06	5.2062e+06	76391	70506.3	1.71421e-09	12242.3	23275.6	16905.8	33827	7350.26
L-Lysopine	Carboxylic acids and derivatives	Amino acids, peptides, and analogues	60589.9	6.36468e+06	-6.71487	1.31443e-05	36495	53116.5	72082.8	65229.1	68351	62537.5	60943.2	65964.1	6.68598e+06	5.66497e+06	841014	7.87418e+06	9.18875e+06	4.44171e+06	8.77975e+06	7.44106e+06
12-oxo-PDA	Fatty Acyls	Octadecanoids	9.29664e+06	3.74356e+06	1.3123	2.46041e-10	8.47886e+06	9.12286e+06	8.98408e+06	1.14303e+07	9.72279e+06	8.61989e+06	9.28148e+06	8.73288e+06	4.07741e+06	3.40332e+06	3.62648e+06	3.53001e+06	4.16054e+06	3.47262e+06	3.93821e+06	3.73987e+06
LysoPA(0:0/18:0)	Glycerophospholipids	Glycerophosphates	95168.9	6.3242e+06	-6.05425	2.49981e-05	148973	69416.1	66950.3	160577	61925.7	44082.1	60185.8	149241	146809	7.17633e+06	8.03388e+06	8.98117e+06	7.85109e+06	4.28956e+06	7.74068e+06	6.37409e+06
Isoleucyl-Aspartate	Carboxylic acids and derivatives	Amino acids, peptides, and analogues	5.40832e+06	227.836	14.5349	4.87281e-14	4.48052e+06	5.13451e+06	5.7625e+06	5.91528e+06	5.49949e+06	5.79513e+06	4.90617e+06	5.77296e+06	169.549	222.871	1.71421e-09	488.805	1.71421e-09	941.466	1.71421e-09	1.71421e-09
Dehydrocholic acid	Sterol Lipids	Bile acids and derivatives	483913	9.19896e+06	-4.24865	0.0107926	340550	678961	613465	286191	617860	377412	396291	560575	6.35016e+06	680050	2.04216e+07	1.62175e+07	1.23823e+07	1.71807e+07	338121	21177.5
LysoPA(18:0/0:0)	Glycerophospholipids	Glycerophosphates	5.83838e+06	265114	4.46088	3.46062e-08	5.51534e+06	4.43672e+06	6.73487e+06	4.67204e+06	5.92331e+06	5.28418e+06	8.81585e+06	5.3247e+06	1.71421e-09	798469	1.71421e-09	1240.76	4392.07	1.71421e-09	989454	327360
L-Aspartic Acid	Carboxylic acids and derivatives	Amino acids, peptides, and analogues	5.39148e+06	1.71421e-09	51.4821	1.88018e-11	4.80701e+06	4.44534e+06	4.47454e+06	6.60073e+06	5.1685e+06	5.69188e+06	6.15368e+06	5.79016e+06	1.71421e-09	1.71421e-09	1.71421e-09	1.71421e-09	1.71421e-09	1.71421e-09	1.71421e-09	1.71421e-09
Harmaline	Harmala alkaloids	Unclassified	359048	8.18279e+06	-4.51034	0.00361576	359519	410054	350968	420588	433209	320266	295412	282371	9.4546e+06	422091	1.43377e+07	1.27578e+07	1.40277e+07	1.26721e+07	1.35652e+06	433872
PG(a-13:0/a-17:0)	Glycerophospholipids	Glycerophosphoglycerols	1.05822e+06	6.50382e+06	-2.61965	1.32878e-09	895483	987603	907356	1.15885e+06	1.22888e+06	1.16307e+06	987461	1.13704e+06	7.10183e+06	5.11707e+06	7.39628e+06	8.34152e+06	6.2432e+06	5.48489e+06	6.73988e+06	5.60589e+06
Sagittariol	Prenol lipids	Diterpenoids	6.07223e+06	552449	3.45831	8.12326e-08	4.70093e+06	6.16722e+06	8.77793e+06	4.94997e+06	4.77438e+06	7.59869e+06	5.28322e+06	6.32553e+06	942224	940192	1.71421e-09	1.71421e-09	863928	1.71421e-09	968164	705081
PS(P-16:0/13:0)	Glycerophospholipids	Glycerophosphoserines	5.9522e+06	596035	3.31995	4.79968e-10	5.76576e+06	4.98732e+06	6.97428e+06	5.64896e+06	5.59711e+06	5.90063e+06	6.28591e+06	6.45762e+06	917344	489933	157682	146608	165664	2.46478e+06	207807	218462
Tuberoside	Steroids and steroid derivatives	Steroidal glycosides	6173.93	7.48957e+06	-10.2445	0.00215051	1962.79	2840.16	5397.78	6648.44	10760.7	5900.66	5100.02	10780.9	1.0545e+06	920063	1.01784e+07	9.93189e+06	1.3617e+07	569571	1.28676e+07	1.07776e+07
19-HOME(9Z)	Fatty Acyls	Octadecanoids	6.15951e+06	1.14796e+07	-0.898188	9.86217e-11	6.33002e+06	6.48768e+06	5.50984e+06	5.48679e+06	6.20238e+06	7.19805e+06	6.20566e+06	5.85567e+06	1.01496e+07	1.17728e+07	1.22378e+07	1.16841e+07	1.09191e+07	1.20914e+07	1.1773e+07	1.12092e+07
Ascorbyl stearate	Fatty Acyls	Fatty acid esters	5.46329e+06	1.71421e-09	51.5011	3.80153e-09	5.42598e+06	4.08753e+06	4.96189e+06	6.67002e+06	6.80848e+06	4.573e+06	4.20044e+06	6.97898e+06	1.71421e-09	1.71421e-09	1.71421e-09	1.71421e-09	1.71421e-09	1.71421e-09	1.71421e-09	1.71421e-09
6'''-(3-Hydroxy-3-methylglutaroyl)isoviolanthin	Polyketides	Flavonoids	5.35631e+06	1.71421e-09	51.4726	9.59002e-09	4.05613e+06	4.57964e+06	6.64957e+06	4.07459e+06	5.37856e+06	7.70937e+06	5.25748e+06	5.14514e+06	1.71421e-09	1.71421e-09	1.71421e-09	1.71421e-09	1.71421e-09	1.71421e-09	1.71421e-09	1.71421e-09
3,4,5,6-Tetrahydrohippuric acid	Carboxylic acids and derivatives	Amino acids, peptides, and analogues	2.10712e+06	9.61528e+06	-2.19006	0.00396583	1.83372e+06	2.02709e+06	2.11257e+06	2.37971e+06	1.83338e+06	2.13342e+06	2.28467e+06	2.25239e+06	1.01283e+07	1.66768e+07	250199	1.43748e+07	263363	1.3483e+07	1.06704e+07	1.10753e+07
LysoPA(0:0/18:2(9Z,12Z))	Glycerophospholipids	Glycerophosphates	5.43912e+06	94106.9	5.85293	2.94537e-09	5.91669e+06	4.32804e+06	5.57369e+06	5.60966e+06	7.74605e+06	4.05993e+06	4.75723e+06	5.52165e+06	1.71421e-09	244982	1.71421e-09	1.71421e-09	242594	1.71421e-09	168360	96919.4
9alpha-(3-Methyl-2E-pentenoyloxy)-4S-hydroxy-10(14)-oplopen-3-one	Prenol lipids	Sesquiterpenoids	379232	8.15293e+06	-4.42617	0.00510834	293361	362763	349996	277734	324022	443019	584186	398773	497214	131305	1.64037e+07	1.28465e+07	8.90522e+06	1.13804e+07	1.08469e+06	1.39744e+07
7-Drimene-11,12,14-triol	Organooxygen compounds	Alcohols and polyols	1.94187e+06	8.09955e+06	-2.0604	0.000249391	2.10223e+06	2.14497e+06	1.83916e+06	2.04447e+06	1.94364e+06	1.84537e+06	1.67327e+06	1.94186e+06	7.79262e+06	1.30966e+07	1.44096e+07	5.60076e+06	6.32798e+06	5.93987e+06	5.57529e+06	6.05372e+06
Harmalan	Harmala alkaloids	Unclassified	8.54724e+06	3.35687e+06	1.34834	4.42791e-10	8.38996e+06	8.17419e+06	8.12575e+06	9.09041e+06	8.81025e+06	9.16664e+06	8.10725e+06	8.51348e+06	3.40857e+06	2.80497e+06	4.99654e+06	2.76315e+06	4.36721e+06	2.59633e+06	2.8658e+06	3.0524e+06
Rhamnocitrin 3-glucuronide	Polyketides	Flavonoids	5.17673e+06	55534.2	6.54252	5.34558e-10	5.20118e+06	5.77054e+06	4.60904e+06	3.69342e+06	4.80325e+06	6.51168e+06	4.5009e+06	6.3238e+06	12616.2	49364.1	114941	63895.6	37307.2	59301.4	69438.4	37409.2
4-Deoxyadhumulone	Organooxygen compounds	Carbonyl compounds	1.12946e+06	8.31696e+06	-2.88042	0.00403151	1.0429e+06	1.06973e+06	1.14057e+06	1.27087e+06	1.232e+06	1.01148e+06	1.10059e+06	1.16755e+06	1.19571e+07	6.77564e+06	1.63272e+07	1.65438e+07	2.75896e+06	1.70766e+06	3.78229e+06	6.68298e+06
Avenoleic acid	Fatty Acyls	Lineolic acids and derivatives	5.08962e+06	129279	5.29899	2.93194e-11	3.9589e+06	4.34861e+06	5.55788e+06	4.73925e+06	4.7385e+06	6.169e+06	5.66385e+06	5.54096e+06	164015	143854	149295	125965	88105.5	136118	117900	108984
GlcCer(d14:2(4E,6E)/16:0)	Sphingolipids	Neutral glycosphingolipids	4.89177e+06	8254.26	9.211	6.46334e-15	4.35471e+06	4.84304e+06	5.12487e+06	4.43992e+06	5.24919e+06	5.40457e+06	4.55062e+06	5.16727e+06	4975.8	16244.9	1.71421e-09	12971.1	3820.48	1.71421e-09	1.71421e-09	28021.8
15R-PGE2 methyl ester, 15-acetate	Fatty Acyls	Eicosanoids	1.17616e+06	6.41217e+06	-2.44673	2.52338e-07	1.27229e+06	824067	1.13382e+06	1.08251e+06	1.56939e+06	1.19199e+06	1.11045e+06	1.22474e+06	4.20251e+06	4.62353e+06	7.64952e+06	6.24969e+06	8.40836e+06	5.17279e+06	7.84232e+06	7.1486e+06
(4R,6S)-p-Menth-1-ene-4,6-diol 4-glucoside	Prenol lipids	Terpene glycosides	2.06457e+06	7.0205e+06	-1.76573	1.77633e-09	1.95647e+06	2.19565e+06	1.88471e+06	1.73024e+06	2.41145e+06	2.55589e+06	1.34333e+06	2.43883e+06	5.82619e+06	7.60335e+06	8.93853e+06	6.96791e+06	6.53092e+06	7.11464e+06	6.84843e+06	6.33401e+06
N-arachidonoyl taurine	Fatty Acyls	Fatty amides	5.07037e+06	97694.8	5.69767	4.10269e-10	4.57694e+06	4.30285e+06	5.17058e+06	7.08902e+06	5.38532e+06	4.29609e+06	4.98919e+06	4.75299e+06	12646.5	2176.07	34.768	23250.2	71996.8	136641	534327	486.578
3,5,7-Octatriyn-1-ol	Fatty Acyls	Fatty alcohols	4.84279e+06	1.71421e-09	51.3272	6.99758e-12	4.0405e+06	4.0504e+06	4.57747e+06	5.46346e+06	4.75699e+06	4.69846e+06	5.92883e+06	5.22625e+06	1.71421e-09	1.71421e-09	1.71421e-09	1.71421e-09	1.71421e-09	1.71421e-09	1.71421e-09	1.71421e-09
D-Aspartic acid	Carboxylic acids and derivatives	Amino acids, peptides, and analogues	5.23189e+06	257005	4.34746	3.28056e-08	4.31194e+06	3.99753e+06	5.0835e+06	6.02252e+06	4.0809e+06	5.82125e+06	7.55089e+06	4.98657e+06	1.71421e-09	1.71421e-09	1.71421e-09	1.71421e-09	1.71421e-09	1.71421e-09	954957	1.10108e+06
1-(9Z,12Z,15Z-octadecatrienoyl)-glycero-3-phosphate	Glycerophospholipids	Glycerophosphates	4.9171e+06	8792.18	9.12737	1.01361e-09	4.88905e+06	3.45662e+06	4.7599e+06	4.42858e+06	6.91189e+06	4.57386e+06	5.00781e+06	5.3091e+06	17187.5	5244.84	15996.4	10867.2	7389.09	5965.4	3905.13	3781.87
Prolylproline	Carboxylic acids and derivatives	Amino acids, peptides, and analogues	4.74456e+06	1.71421e-09	51.2977	1.6065e-14	4.41822e+06	5.56284e+06	5.03237e+06	4.99154e+06	4.33801e+06	4.47223e+06	4.57405e+06	4.56719e+06	1.71421e-09	1.71421e-09	1.71421e-09	1.71421e-09	1.71421e-09	1.71421e-09	1.71421e-09	1.71421e-09
Quinol glucuronide	Unclassified	Unclassified	5.02249e+06	5111.55	9.94043	3.30917e-08	4.56836e+06	2.78734e+06	4.20194e+06	5.89729e+06	7.31028e+06	5.04747e+06	5.26324e+06	5.10403e+06	1.71421e-09	1.71421e-09	1.71421e-09	1.71421e-09	1.71421e-09	1.71421e-09	28310.9	12581.5
(S)-Neomammein	Coumarins and derivatives	Hydroxycoumarins	496730	5.63158e+06	-3.50301	8.93027e-07	767207	381737	321215	674158	418115	424738	499498	487170	4.71303e+06	5.22147e+06	5.86028e+06	2.18806e+06	7.84364e+06	5.42104e+06	7.21537e+06	6.58974e+06
omega-hydroxy myristic acid	Fatty Acyls	Fatty Acids and Conjugates	6.22954e+06	1.5395e+06	2.01667	1.95765e-13	5.93207e+06	6.563e+06	5.72803e+06	6.21063e+06	6.41944e+06	6.3842e+06	5.78055e+06	6.81842e+06	1.55022e+06	1.2708e+06	1.51687e+06	2.22088e+06	1.55798e+06	1.20488e+06	1.48774e+06	1.50662e+06
N-Acetylmannosamine	Organooxygen compounds	Carbohydrates and carbohydrate conjugates	4.66253e+06	1.71421e-09	51.2725	5.2839e-13	3.61723e+06	4.58552e+06	4.54606e+06	4.48449e+06	4.57794e+06	5.25031e+06	4.97332e+06	5.26537e+06	1.71421e-09	1.71421e-09	1.71421e-09	1.71421e-09	1.71421e-09	1.71421e-09	1.71421e-09	1.71421e-09
Apigenin 7-galacturonide	Polyketides	Flavonoids	5.27155e+06	62089.2	6.40774	4.51535e-06	6.78602e+06	9.34928e+06	5.49204e+06	2.94503e+06	4.46887e+06	4.92284e+06	3.28492e+06	4.92341e+06	108431	43.4855	224008	86160.5	63411.5	2866.8	11755.6	36.5773
17-phenyl-18,19,20-trinor-prostaglandin D2	Fatty Acyls	Eicosanoids	98510	4.84399e+06	-5.61978	1.24141e-09	155936	81575.6	66284.9	139659	79595.4	80022.9	112919	72086.9	3.80032e+06	3.34865e+06	5.72082e+06	4.74257e+06	6.3271e+06	4.92445e+06	5.14216e+06	4.74587e+06
(-)-11-nor-9-carboxy-Δ9-THC	Unclassified	Unclassified	1.52589e+06	6.19043e+06	-2.02039	6.25259e-10	1.61651e+06	1.55854e+06	1.55548e+06	1.7193e+06	1.43859e+06	1.40733e+06	1.33495e+06	1.57641e+06	7.29372e+06	6.35644e+06	6.92731e+06	5.1478e+06	6.82254e+06	6.42533e+06	5.76155e+06	4.78873e+06
(1beta,8beta)-1,8-Dihydroxy-3,7(11)-eudesmadien-12,8-olide	Prenol lipids	Terpene lactones	4.86177e+06	14468.4	8.39243	6.30969e-08	7.102e+06	4.86775e+06	4.20342e+06	6.46857e+06	3.30884e+06	3.75756e+06	5.11087e+06	4.07513e+06	1.71421e-09	1210.45	93131.4	42.1886	1.71421e-09	18251.1	1297.65	1814.6
Myristicanol B	Unclassified	Unclassified	62304.1	4.75263e+06	-6.25325	3.3191e-10	90150.9	46909.5	50643.8	54395.3	48028.8	82514.4	58206.1	67584	4.34207e+06	3.41804e+06	4.62136e+06	4.40766e+06	5.49825e+06	4.19078e+06	5.55009e+06	5.99277e+06
Narcissin	Polyketides	Flavonoids	4.60091e+06	19429.8	7.8875	3.79338e-12	3.88478e+06	4.383e+06	4.1985e+06	4.68141e+06	5.37897e+06	5.27081e+06	3.9053e+06	5.10452e+06	14325.1	14229.2	28305.8	7519.03	21031.1	26836.3	17358.5	25833.6
Isorhamnetin 3-galactoside	Polyketides	Flavonoids	4.76246e+06	10169.9	8.87125	1.53867e-08	5.24189e+06	6.22984e+06	2.7131e+06	4.40652e+06	5.50115e+06	4.84364e+06	3.54141e+06	5.62214e+06	1.71421e-09	1512.97	34271.6	2716.63	1.71421e-09	2389.26	33945.4	6523.7
14R-hydroxy-11Z-eicosenoic acid	Fatty Acyls	Fatty Acids and Conjugates	4.63144e+06	21216.3	7.77014	6.9425e-09	3.15833e+06	4.69473e+06	4.86791e+06	5.24592e+06	2.84591e+06	5.77179e+06	5.05306e+06	5.4139e+06	21262.4	63689.3	1.71421e-09	1.71421e-09	62365	1.71421e-09	9163.68	13250
Cyclopassifloside I	Prenol lipids	Terpene glycosides	4.60859e+06	5609.26	9.6823	3.50661e-10	4.23124e+06	4.10166e+06	4.69431e+06	6.58165e+06	4.29379e+06	3.90764e+06	4.32857e+06	4.72984e+06	1.71421e-09	44874.1	1.71421e-09	1.71421e-09	1.71421e-09	1.71421e-09	1.71421e-09	1.71421e-09
5-Acetoxydihydrotheaespirane	Tetrahydrofurans	Unclassified	3.13559e+06	9.76118e+06	-1.63832	0.00298114	3.25916e+06	3.29703e+06	3.10618e+06	3.46533e+06	3.02756e+06	3.05617e+06	2.79828e+06	3.07502e+06	2.29754e+06	3.29293e+06	4.96729e+06	1.34094e+07	1.3863e+07	1.32381e+07	1.33783e+07	1.3643e+07
jasmolin I	Prenol lipids	Isoprenoids	22458.5	6.94533e+06	-8.27264	0.0122048	27725.8	25560.3	25014.9	28440.5	19824.8	13427.3	17159.2	22515.3	2.40379e+06	2.1477e+07	4.0568e+06	3.98407e+06	4.17205e+06	4.02486e+06	1.31127e+07	2.33136e+06
Roxithromycin	Organooxygen compounds	Carbohydrates and carbohydrate conjugates	4.57695e+06	1182.7	11.9181	6.09676e-10	5.7906e+06	5.2852e+06	4.586e+06	4.88972e+06	4.63275e+06	3.85104e+06	2.91986e+06	4.66042e+06	1.71421e-09	4795.42	1.71421e-09	1.71421e-09	1.71421e-09	1.71421e-09	4666.15	1.71421e-09
LysoPA(18:3(6Z,9Z,12Z)/0:0)	Glycerophospholipids	Glycerophosphates	4.90771e+06	305118	4.00761	1.37226e-08	4.3835e+06	3.40408e+06	4.92712e+06	4.38632e+06	6.83521e+06	4.21356e+06	5.76772e+06	5.34415e+06	604159	21012.8	753833	763517	99927.4	170385	10515.8	17594.1
Rimiterol	Unclassified	Unclassified	4.43997e+06	1.71421e-09	51.2019	4.25593e-11	5.34497e+06	4.04148e+06	3.63885e+06	5.46644e+06	3.75268e+06	4.05277e+06	4.73176e+06	4.49078e+06	1.71421e-09	1.71421e-09	1.71421e-09	1.71421e-09	1.71421e-09	1.71421e-09	1.71421e-09	1.71421e-09
Aspartyl-Cysteine	Carboxylic acids and derivatives	Amino acids, peptides, and analogues	4.53685e+06	137377	5.04547	7.90221e-11	3.72449e+06	5.7043e+06	5.16689e+06	3.74469e+06	4.63232e+06	4.70122e+06	4.35015e+06	4.27077e+06	1.71421e-09	1.71421e-09	1.71421e-09	1.71421e-09	1.71421e-09	1.71421e-09	536940	562080
3'-(2''-Galloylglucosyl)-phloroacetophenone	Organooxygen compounds	Carbohydrates and carbohydrate conjugates	4.33164e+06	1.71421e-09	51.1663	4.61825e-12	4.75888e+06	4.41025e+06	4.75941e+06	3.55297e+06	4.33491e+06	4.47294e+06	3.38295e+06	4.98081e+06	1.71421e-09	1.71421e-09	1.71421e-09	1.71421e-09	1.71421e-09	1.71421e-09	1.71421e-09	1.71421e-09
7-Oxo-11-dodecenoic acid	Fatty Acyls	Fatty Acids and Conjugates	4.44419e+06	79383.1	5.80694	7.74905e-11	4.30546e+06	3.77306e+06	4.50245e+06	6.1114e+06	4.28629e+06	3.93891e+06	4.35741e+06	4.27852e+06	24288.6	103417	71436.2	114341	105330	99755.5	56158.2	60337.6
3-oxo-nonadecanoic acid	Fatty Acyls	Fatty Acids and Conjugates	4.30181e+06	63728.1	6.07687	1.16847e-11	4.31828e+06	3.83565e+06	4.93404e+06	3.79499e+06	4.17033e+06	3.78955e+06	5.46153e+06	4.11009e+06	73445.1	113459	29026	12037.9	87112.6	20065.2	84313.2	90366
D-Fructose	Organooxygen compounds	Carbohydrates and carbohydrate conjugates	5.69042e+06	1.38063e+06	2.04321	2.34189e-09	4.53815e+06	5.22696e+06	6.34367e+06	5.22058e+06	5.30239e+06	6.03407e+06	6.66066e+06	6.19685e+06	1.82933e+06	1.59893e+06	1.79274e+06	1.48358e+06	157876	1.71569e+06	1.45168e+06	1.01523e+06
tert-butyl p-Toluate	Unclassified	Unclassified	2.66831e+06	7.08232e+06	-1.4083	2.36414e-08	2.95243e+06	2.85822e+06	2.767e+06	2.73812e+06	2.71586e+06	2.42161e+06	2.27878e+06	2.61444e+06	5.0049e+06	6.32542e+06	8.14576e+06	6.2921e+06	7.53999e+06	7.70681e+06	8.01735e+06	7.62618e+06
16-epi-13-J4-NeuroP	Fatty Acyls	Docosanoids	445808	7.52288e+06	-4.07679	0.0174218	683019	316345	270760	608178	496552	344663	439591	407353	1.53902e+07	630458	1.58254e+07	1.69438e+07	6.1772e+06	5.07682e+06	56767.4	82303.5
3-Methylcytidine	Pyrimidine nucleosides	Unclassified	4.36623e+06	1.71421e-09	51.1778	6.87586e-07	3.08176e+06	3.76719e+06	5.70734e+06	2.07235e+06	3.46481e+06	5.98951e+06	5.6273e+06	5.21961e+06	1.71421e-09	1.71421e-09	1.71421e-09	1.71421e-09	1.71421e-09	1.71421e-09	1.71421e-09	1.71421e-09
(1x,2x)-Guaiacylglycerol 2-glucoside	Organooxygen compounds	Carbohydrates and carbohydrate conjugates	4.22381e+06	30.5442	17.0773	4.78272e-09	5.3112e+06	5.75332e+06	4.04684e+06	3.19145e+06	3.26732e+06	3.96828e+06	3.563e+06	4.68904e+06	1.71421e-09	1.71421e-09	1.71421e-09	1.71421e-09	1.71421e-09	1.71421e-09	1.71421e-09	244.353
GlcCer(d18:1/12:0)	Sphingolipids	Glycosphingolipids	4.10869e+06	1.71421e-09	51.0901	2.26794e-12	4.68571e+06	4.33135e+06	4.53295e+06	4.39262e+06	4.03533e+06	4.20858e+06	3.19268e+06	3.49031e+06	1.71421e-09	1.71421e-09	1.71421e-09	1.71421e-09	1.71421e-09	1.71421e-09	1.71421e-09	1.71421e-09
Nb-trans-Feruloylserotonin glucoside	Organooxygen compounds	Carbohydrates and carbohydrate conjugates	6.52979e+06	2.1837e+06	1.58026	3.55717e-08	8.0036e+06	6.39344e+06	5.28824e+06	7.50064e+06	7.14345e+06	6.0755e+06	4.83114e+06	7.00231e+06	2.46312e+06	2.21754e+06	2.11912e+06	1.63424e+06	2.47911e+06	1.82119e+06	2.47864e+06	2.2566e+06
3,6,12-Trioxo-5alpha-cholan-24-oic Acid	Unclassified	Unclassified	1.17158e+06	8.38531e+06	-2.83941	0.0246145	1.5726e+06	992884	946704	1.25948e+06	1.23296e+06	912322	1.28719e+06	1.16849e+06	3.95942e+06	93542.5	1.93659e+07	1.33547e+07	1.50204e+07	1.5074e+07	62041.4	152568
2-Hydroxyacorenone	Organooxygen compounds	Carbonyl compounds	2.6414e+06	6.91445e+06	-1.38831	1.27516e-07	3.3834e+06	2.84685e+06	2.3653e+06	3.33086e+06	2.4685e+06	2.11743e+06	2.15657e+06	2.46231e+06	4.59859e+06	5.98857e+06	7.20225e+06	8.17042e+06	6.89245e+06	7.1649e+06	7.56583e+06	7.73258e+06
PS-PA	Glycerophospholipids	Oxidized glycerophospholipids	4.33088e+06	1741.54	11.2801	2.01834e-06	2.64445e+06	3.67313e+06	4.92947e+06	2.61211e+06	3.64447e+06	5.43756e+06	7.37232e+06	4.33354e+06	98.3972	3316.33	1034.86	1727.77	2868.28	3423.18	1463.52	1.71421e-09
C-12 NBD-dihydro-Ceramide	Unclassified	Unclassified	4.14787e+06	1815.87	11.1575	2.9645e-08	2.82792e+06	3.66462e+06	4.37641e+06	3.05506e+06	3.74846e+06	6.06299e+06	5.11093e+06	4.33658e+06	559.439	777.549	7173.45	1315.47	4361.64	339.391	1.71421e-09	1.71421e-09
Palmyramide A	Unclassified	Unclassified	4.05746e+06	2035.2	10.9612	4.06004e-09	2.5551e+06	4.39398e+06	4.20598e+06	3.21764e+06	3.81795e+06	4.93618e+06	5.35591e+06	3.97696e+06	1.71421e-09	1.71421e-09	1.71421e-09	11530.2	1.71421e-09	1.71421e-09	4751.42	1.71421e-09
3-(2-Methylpropanoyloxy)-8-(3-methylbutanoyloxy)-9,10-epoxy-p-mentha-1,3,5-triene	Phenol esters	Unclassified	855927	4.94818e+06	-2.53134	1.58136e-09	1.12739e+06	538492	660268	958181	828012	784567	947206	1.0033e+06	4.18067e+06	3.8631e+06	5.79497e+06	4.21736e+06	5.32262e+06	4.98425e+06	6.18302e+06	5.03942e+06
9S-HpOTrE	Fatty Acyls	Octadecanoids	4.28393e+06	198162	4.43418	1.73995e-09	4.19849e+06	3.95168e+06	3.69458e+06	5.88669e+06	5.18893e+06	3.36929e+06	4.24566e+06	3.73607e+06	191004	171051	161100	315658	209738	176287	177404	183056
1-(6Z,9Z,12Z-octadecatrienoyl)-glycero-3-phosphate	Glycerophospholipids	Glycerophosphates	4.11531e+06	53044.5	6.27765	7.68213e-09	3.93459e+06	2.82872e+06	4.14111e+06	3.48243e+06	6.03048e+06	3.6995e+06	4.61678e+06	4.18885e+06	10136.5	7974.41	7735.97	61507.2	155861	176603	2540.5	1998.27
Quercetin 3-neohesperidoside	Flavonoids	Flavonoid glycosides	3.94889e+06	177924	4.47212	1.09932e-17	3.95461e+06	4.08508e+06	3.66801e+06	4.16253e+06	4.005e+06	4.10185e+06	3.69547e+06	3.91855e+06	119898	202424	37717.1	152673	242156	227437	238043	203041
6Z-8-Hydroxygeraniol 8-O-glucoside	Prenol lipids	Terpene glycosides	25769.1	3.89019e+06	-7.23805	4.73989e-09	25259.8	39613.5	27903	24222.1	28821.4	22406.4	12851.5	25075.4	3.23813e+06	5.02641e+06	5.39693e+06	3.65767e+06	3.36434e+06	3.62379e+06	3.83791e+06	2.97632e+06
Emmotin A	Prenol lipids	Isoprenoids	1.00679e+06	4.79318e+06	-2.25123	4.98708e-12	1.28189e+06	843533	825090	1.03189e+06	1.03792e+06	926613	989256	1.11809e+06	4.45677e+06	5.09845e+06	5.52359e+06	4.10421e+06	5.04545e+06	4.68516e+06	5.12486e+06	4.30692e+06
Cyanidin 3-O-(2''-O-galloyl-6''-O-alpha-rhamnopyranosyl-beta-galactopyranoside	Unclassified	Unclassified	3.97691e+06	49.1432	16.3043	1.12987e-08	3.62299e+06	4.17259e+06	2.13285e+06	4.35821e+06	5.3516e+06	4.47932e+06	3.37454e+06	4.3232e+06	218.97	4.01742	1.71421e-09	1.71421e-09	1.71421e-09	0.184333	1.71421e-09	169.974
Peonidin 3-arabinoside	Flavonoids	Flavonoid glycosides	4.42796e+06	10143.3	8.76997	1.35454e-05	3.61253e+06	3.18025e+06	2.95387e+06	6.07153e+06	8.35756e+06	3.04231e+06	3.38475e+06	4.82087e+06	1.71421e-09	1.71421e-09	1.71421e-09	1.71421e-09	1.71421e-09	1.71421e-09	16629.9	64516.3
1-Propenyl 1-(1-propenylthio)propyl disulfide	Thioethers	Thioenol ethers	4.90542e+06	263349	4.21933	0.000431365	1.60417e+06	5.14791e+06	5.25674e+06	630417	4.01852e+06	5.68802e+06	8.60369e+06	8.29394e+06	1.71421e-09	1.71421e-09	1.71421e-09	1.71421e-09	1.71421e-09	1.71421e-09	915223	1.19157e+06
3-hydroxy-3-methyl-Glutaric acid	Fatty Acyls	Fatty acids and conjugates	4.11314e+06	301698	3.76906	2.45796e-09	3.18362e+06	3.65093e+06	4.80703e+06	3.869e+06	3.91469e+06	4.58004e+06	4.80248e+06	4.09734e+06	1.71421e-09	1.71421e-09	6320.13	1.71421e-09	1.71421e-09	1.71421e-09	1.01095e+06	1.39632e+06
Tetrahydrodeoxycorticosterone	Steroids and steroid derivatives	Hydroxysteroids	3.90028e+06	156105	4.64299	1.13021e-11	3.8028e+06	3.70775e+06	4.25668e+06	2.88701e+06	3.92915e+06	3.79132e+06	4.73893e+06	4.08861e+06	162328	164860	163514	10548.1	196227	186281	180865	184215
OG-PA	Glycerophospholipids	Oxidized glycerophospholipids	3.77424e+06	23527.8	7.32568	2.18003e-11	4.32103e+06	3.53233e+06	4.10981e+06	2.88194e+06	4.14109e+06	3.19099e+06	4.41442e+06	3.60229e+06	21943.1	67797.4	4424.62	68512.2	183.007	59.3365	3161.22	22141.5
[truncated: 353 more rows]

## Sheet: Table S6
Table S6 The number of differentially accumulated metabolites (DAMs) in class
Comparisons	Class	DAM_No.
XF vs CF	Fatty Acyls	125
	Carboxylic acids and derivatives	72
[truncated: 61 more rows]

[truncated: 2 more sheets: Table S7, Table S8]
